# Supplementary material for: ARE-mediated decay controls gene expression and cellular metabolism upon oxygen variations
Source: Sci Rep. 2018 Mar 26;8:5211. doi: 10.1038/s41598-018-23551-8 (PMC5980108; doi:10.1038/s41598-018-23551-8)
Supplement: Supplementary file 2 — Supplementary tables [file 41598_2018_23551_MOESM2_ESM.xlsx]

## Sheet: Table S1
Transcripts upregulated in hypoxia in CTRL cells
GeneID	Symbol	Refseq	Log2 FC	FDR	AREscore
FBgn0029526	CR18166		1.11752	0.00606703	NA
FBgn0003938	snRNA:U5:63BC		2.89885	0.000553267	NA
FBgn0004191	snRNA:U2:34ABa		3.13901	4.81e-12	NA
FBgn0086658	snoRNA:Psi28S-1180		6.26795	0.00540503	NA
FBgn0262394	mir-281-1		3.16439	8.01e-06	NA
FBgn0262423	mir-281-2		2.28029	0.00182144	NA
FBgn0266218	CR44913		4.06571	0.000652439	NA
FBgn0265819	CR44608		1.90366	0.000767324	NA
FBgn0024321	NK7.1		1.60161	1.08e-12	NA
FBgn0267759	CR46090		2.95842	0.00215797	NA
FBgn0267763	CR46094		2.83222	0.00992315	NA
FBgn0267770	CR46101		4.73926	0.00842088	NA
FBgn0266637	CR45144		3.25601	0.000506632	NA
FBgn0264439	CR43857		1.9722	0.000602629	NA
FBgn0264270	Sxl		1.22446	0.0016314	NA
FBgn0052636	CR32636		2.61207	0.000824015	NA
FBgn0265671	CR44478		3.14367	0.000188156	NA
FBgn0265691	CR44498		2.51588	1.19e-11	NA
FBgn0013323	Ptth		2.21819	0.000118656	NA
FBgn0083124	Uhg4		2.59026	1.02e-08	NA
FBgn0265719	CR44526		1.82774	0.000415027	NA
FBgn0267103	CR45543		4.73925	0.00842664	NA
FBgn0264501	CR43900		3.12478	2.98e-05	NA
FBgn0264549	CR43928		3.49419	0.00126578	NA
FBgn0266622	CR45129		1.92484	0.00111736	NA
FBgn0267484	CR45834		2.30798	0.0038996	NA
FBgn0065098	RNaseMRP:RNA		3.26538	0.00227222	NA
FBgn0065099	snRNA:7SK		3.73094	0.000313113	NA
FBgn0265447	CR44347		2.72365	0.00388835	NA
FBgn0259936	Uhg3		0.862586	0.007642	NA
FBgn0266828	CR45290		2.35299	0.0033567	NA
FBgn0083120	Uhg8		2.28273	1.42e-06	NA
FBgn0266197	CR44892		2.15954	0.00276512	NA
FBgn0264695	Mhc		1.91981	0.00860175	NA
FBgn0266376	CR45018		1.3487	5.94e-07	NA
FBgn0036646	CR18217		1.41967	1.48e-05	NA
FBgn0051840	CR31840		3.83827	0.00201714	NA
FBgn0267443	CR45793		2.5947	0.00181316	NA
FBgn0046696	RNaseP:RNA		1.39221	0.00303761	NA
FBgn0051352	Unc-115a		1.05261	0.00345936	NA
FBgn0052218	CR32218		1.94249	1.54e-07	NA
FBgn0003935	snRNA:U5:34A		3.07279	0.00297752	NA
FBgn0266960	CR45411		3.29362	3.21e-09	NA
FBgn0063449	Uhg2		2.18415	1.22e-06	NA
FBgn0266088	CR44830		2.13256	0.00522707	NA
FBgn0265715	CR44522		3.43692	3.01e-05	NA
FBgn0000568	Eip75B		1.19867	2.23e-05	NA
FBgn0264987	CR44138		3.1439	1.67e-05	NA
FBgn0045800	Uhg1		1.73507	2.55e-06	NA
FBgn0052027	CR32027		1.27299	3.54e-05	NA
FBgn0263451	CR43474		3.20477	0.00340313	NA
FBgn0267600	CR45938		3.76581	8.43e-07	NA
FBgn0266912	CR45372		4.66186	0.00191668	NA
FBgn0267519	28SrRNA-Psi:CR45859		2.7527	0.0027263	NA
FBgn0014396	tim	NM_001014463	2.36694	0.00613058	1.3
FBgn0000721	for	NM_001014464	0.732482	0.00729496	3.6
FBgn0003231	ref(2)P	NM_001014491	1.00776	3.28e-05	1.3
FBgn0032979	Clamp	NM_001014498	1.03601	1.41e-05	3.9
FBgn0050372	Asap	NM_001014504	1.06673	1.36e-05	1.3
FBgn0013765	cnn	NM_001014523	0.973448	0.00148537	1.3
FBgn0053530	Acp53C14c	NM_001014532	3.41733	0.00269242	0
FBgn0001168	h	NM_001014577	1.76375	2.96e-10	8
FBgn0003862	trx	NM_001014621	0.787883	0.0079544	1.3
FBgn0024963	GluClalpha	NM_001014641	2.39229	0.00243865	1
FBgn0259168	mnb	NM_001014750	1.46334	1.44e-09	0
FBgn0264270	Sxl	NM_001031891	1.22446	0.0016314	14.3
FBgn0264270	Sxl	NM_001031892	1.22446	0.0016314	5.2
FBgn0264270	Sxl	NM_001031893	1.22446	0.0016314	6.2
FBgn0264270	Sxl	NM_001031894	1.22446	0.0016314	1.3
FBgn0264270	Sxl	NM_001031895	1.22446	0.0016314	2.3
FBgn0013576	mtd	NM_001031977	1.78998	3.52e-06	8.8
FBgn0013576	mtd	NM_001031978	1.78998	3.52e-06	8.8
FBgn0261015	Pif1A	NM_001031985	2.85448	4.69e-19	0
FBgn0261015	Pif1A	NM_001031986	2.85448	4.69e-19	0
FBgn0261015	Pif1A	NM_001031987	2.85448	4.69e-19	1
FBgn0266410	CG45050	NM_001031988	0.881007	0.00100754	2.6
FBgn0266410	CG45050	NM_001031990	0.881007	0.00100754	2.6
FBgn0266410	CG45050	NM_001031991	0.881007	0.00100754	2.6
FBgn0038683	CG11779	NM_001032022	1.34199	9.04e-09	1.3
FBgn0011676	Nos	NM_001032069	4.87312	6.78e-15	0
FBgn0011676	Nos	NM_001032072	4.87312	6.78e-15	0
FBgn0053868	His2B:CG33868	NM_001032214	3.97859	9.42e-06	2.6
FBgn0053775	CG33775	NM_001032239	4.89982	0.00681727	0
FBgn0001297	kay	NM_001032405	0.818747	0.00485203	7.8
FBgn0001297	kay	NM_001032406	0.818747	0.00485203	7.8
FBgn0001297	kay	NM_001032407	0.818747	0.00485203	7.8
FBgn0001297	kay	NM_001032408	0.818747	0.00485203	7.8
FBgn0027101	Dyrk3	NM_001038721	0.814079	0.00400457	7.25
FBgn0027101	Dyrk3	NM_001038723	0.814079	0.00400457	7.25
FBgn0027101	Dyrk3	NM_001038725	0.814079	0.00400457	15.25
FBgn0013720	pck	NM_001038731	0.86243	0.00340531	0
FBgn0260658	CG42541	NM_001038740	1.62336	0.00224271	10
FBgn0031220	CG4822	NM_001038772	1.0998	0.000643367	1
FBgn0031220	CG4822	NM_001038773	1.0998	0.000643367	1
FBgn0031220	CG4822	NM_001038774	1.0998	0.000643367	7.6
FBgn0031220	CG4822	NM_001038775	1.0998	0.000643367	8.9
FBgn0014396	tim	NM_001038783	2.36694	0.00613058	1.3
FBgn0065109	ppk11	NM_001038798	5.14127	0.0021449	0
FBgn0016930	Dyrk2	NM_001038817	1.30539	6.19e-08	5.2
FBgn0016930	Dyrk2	NM_001038818	1.30539	6.19e-08	5.2
FBgn0013765	cnn	NM_001038855	0.973448	0.00148537	1.3
FBgn0053988	Mid1	NM_001038883	1.77752	0.00130777	2.3
FBgn0036374	Spt20	NM_001038916	0.85078	0.00106621	6.5
FBgn0262127	kibra	NM_001038966	1.03584	4.5e-05	4.65
FBgn0024963	GluClalpha	NM_001038972	2.39229	0.00243865	1
FBgn0000535	eag	NM_001042810	2.64513	0.00613149	34.65
FBgn0030808	RhoGAP15B	NM_001042817	0.930503	0.00224271	4.9
FBgn0031374	CG7337	NM_001042862	1.0108	0.00388835	15.2
FBgn0031374	CG7337	NM_001042863	1.0108	0.00388835	15.2
FBgn0031897	CG13784	NM_001042878	1.31536	1.89e-05	5.2
FBgn0052982	CG32982	NM_001042884	1.99167	0.00226554	0
FBgn0086779	step	NM_001042910	0.730654	0.00340313	1.3
FBgn0260799	p120ctn	NM_001042979	0.70811	0.00777773	5.2
FBgn0001222	Hsf	NM_001043090	1.85168	5.35e-17	5.65
FBgn0001222	Hsf	NM_001043091	1.85168	5.35e-17	5.65
FBgn0001222	Hsf	NM_001043092	1.85168	5.35e-17	5.65
FBgn0034389	Mctp	NM_001043094	0.832538	0.00750572	6.65
FBgn0034389	Mctp	NM_001043095	0.832538	0.00750572	6.65
FBgn0001316	klar	NM_001043111	0.872131	0.0011263	4.9
FBgn0026197	noe	NM_001043145	3.66882	3.33e-07	0
FBgn0026197	noe	NM_001043146	3.66882	3.33e-07	0
FBgn0265082	Cdep	NM_001043211	0.833266	0.00593899	2.6
FBgn0013576	mtd	NM_001043213	1.78998	3.52e-06	8.8
FBgn0013576	mtd	NM_001043214	1.78998	3.52e-06	8.8
FBgn0264357	SNF4Agamma	NM_001043271	1.31685	1.75e-06	1.3
FBgn0264357	SNF4Agamma	NM_001043272	1.31685	1.75e-06	1.3
FBgn0264357	SNF4Agamma	NM_001043273	1.31685	1.75e-06	1.3
FBgn0264357	SNF4Agamma	NM_001043274	1.31685	1.75e-06	1.3
FBgn0051151	wge	NM_001043281	0.975568	0.00395294	0
FBgn0039064	CG4467	NM_001043282	3.2239	8.09e-06	10.4
FBgn0039209	CG13624	NM_001043287	0.906244	0.00104487	3.9
FBgn0039209	CG13624	NM_001043288	0.906244	0.00104487	3.9
FBgn0083969	CG34133	NM_001043307	0.93359	8.11e-05	0
FBgn0083969	CG34133	NM_001043308	0.93359	8.11e-05	0
FBgn0085478	CG34449	NM_001103451	0.950161	0.000156732	2.3
FBgn0085478	CG34449	NM_001103452	0.950161	0.000156732	0
FBgn0085443	spri	NM_001103471	1.70094	3.65e-12	1.3
FBgn0085443	spri	NM_001103474	1.70094	3.65e-12	3.9
FBgn0028421	Kap3	NM_001103480	0.862839	0.0022041	8.05
FBgn0028421	Kap3	NM_001103481	0.862839	0.0022041	8.05
FBgn0030520	Pdcd4	NM_001103507	1.27233	0.000103818	7.8
FBgn0261570	CG42684	NM_001103542	1.66804	8.98e-08	0
FBgn0031010	CG8028	NM_001103561	3.01954	4.01e-06	1.3
FBgn0005660	Ets21C	NM_001103577	2.18928	2.1e-15	0
FBgn0031374	CG7337	NM_001103580	1.0108	0.00388835	15.2
FBgn0031374	CG7337	NM_001103581	1.0108	0.00388835	8.7
FBgn0085423	CG34394	NM_001103598	0.912668	0.00421111	17.6
FBgn0085423	CG34394	NM_001103599	0.912668	0.00421111	17.6
FBgn0085423	CG34394	NM_001103601	0.912668	0.00421111	17.6
FBgn0031535	CG12795	NM_001103604	1.01563	0.000747516	1.3
FBgn0031589	CG3714	NM_001103607	1.12621	0.000518492	3.3
FBgn0031837	CG11320	NM_001103630	4.24348	1.13e-05	0
FBgn0004914	Hnf4	NM_001103656	1.40359	3.32e-09	2.6
FBgn0263873	sick	NM_001103713	1.89926	0.000814741	7.7
FBgn0015803	RtGEF	NM_001103714	0.701583	0.00929413	7.7
FBgn0015803	RtGEF	NM_001103715	0.701583	0.00929413	7.7
FBgn0085249	CG34220	NM_001103783	1.29532	0.00422553	0
FBgn0033544	CG7220	NM_001103791	1.05433	0.000208105	1.3
FBgn0033649	pyr	NM_001103805	1.05446	0.000631347	1.3
FBgn0053156	CG33156	NM_001103832	1.21886	0.00230589	0
FBgn0085428	Nox	NM_001103866	2.46313	0.00139703	1
FBgn0050460	CG30460	NM_001103885	1.96895	0.0031238	1.3
FBgn0034300	CG5098	NM_001103893	0.887541	0.000258201	2.3
FBgn0034418	CG15118	NM_001103904	0.792739	0.00226554	2.6
FBgn0243516	Vrp1	NM_001103936	0.973931	0.000426661	5.2
FBgn0035087	CG2765	NM_001103981	1.53758	6.31e-09	3.9
FBgn0035087	CG2765	NM_001103982	1.53758	6.31e-09	3.9
FBgn0001316	klar	NM_001103992	0.872131	0.0011263	3.6
FBgn0001316	klar	NM_001103993	0.872131	0.0011263	1.3
FBgn0035648	CG13288	NM_001104052	4.75015	0.00913923	1.3
FBgn0035690	CG10274	NM_001104055	1.26273	1.45e-06	2.6
FBgn0040305	MTF-1	NM_001104090	0.834037	0.00996937	5.2
FBgn0040305	MTF-1	NM_001104091	0.834037	0.00996937	5.2
FBgn0040305	MTF-1	NM_001104092	0.834037	0.00996937	5.2
FBgn0036324	CG12520	NM_001104126	1.79183	0.00774108	0
FBgn0086708	stv	NM_001104130	1.82919	0.000163887	2.6
FBgn0000017	Abl	NM_001104153	0.971761	0.000101617	28.5
FBgn0086913	Rab26	NM_001104188	1.21682	0.000966027	1.3
FBgn0265082	Cdep	NM_001104215	0.833266	0.00593899	12.7
FBgn0051550	CG31550	NM_001104218	1.3324	1.41e-06	0
FBgn0261238	Alh	NM_001104227	1.55214	4.14e-06	1.3
FBgn0261238	Alh	NM_001104228	1.55214	4.14e-06	9.3
FBgn0261808	cu	NM_001104275	3.37373	8.59e-08	0
FBgn0261808	cu	NM_001104276	3.37373	8.59e-08	0
FBgn0261808	cu	NM_001104277	3.37373	8.59e-08	0
FBgn0037979	GCC185	NM_001104285	0.936151	0.000215066	4.1
FBgn0086901	cv-c	NM_001104316	0.915784	0.000431682	9.3
FBgn0086901	cv-c	NM_001104318	0.915784	0.000431682	9.3
FBgn0263929	jvl	NM_001104323	0.658743	0.00916216	0
FBgn0038286	CG6966	NM_001104326	1.10127	9.9e-05	1.3
FBgn0261113	Xrp1	NM_001104363	1.55748	3.13e-08	0
FBgn0261984	Ire1	NM_001104369	1.66413	3.34e-13	5.2
FBgn0264357	SNF4Agamma	NM_001104384	1.31685	1.75e-06	1.3
FBgn0264357	SNF4Agamma	NM_001104385	1.31685	1.75e-06	1.3
FBgn0038909	CG6569	NM_001104394	1.6734	0.00310832	0
FBgn0264490	Eip93F	NM_001104395	1.3757	0.00281313	1.3
FBgn0085405	CG34376	NM_001104402	0.839025	0.00145623	2.6
FBgn0039026	CG7029	NM_001104410	0.981799	0.000112136	7.2
FBgn0039026	CG7029	NM_001104411	0.981799	0.000112136	7.2
FBgn0025574	Pli	NM_001104420	1.51	5e-09	9.8
FBgn0266719	Unc-13-4B	NM_001104439	1.05845	1.57e-05	0
FBgn0051092	LpR2	NM_001104456	1.79433	0.00964477	13.05
FBgn0051092	LpR2	NM_001104457	1.79433	0.00964477	13.05
FBgn0051092	LpR2	NM_001104458	1.79433	0.00964477	3.35
FBgn0051092	LpR2	NM_001104459	1.79433	0.00964477	13.05
FBgn0051092	LpR2	NM_001104460	1.79433	0.00964477	3.35
FBgn0039492	CG6051	NM_001104473	1.46388	9.39e-10	0
FBgn0033313	Cirl	NM_001144148	0.948977	0.000763085	6.5
FBgn0050460	CG30460	NM_001144213	1.96895	0.0031238	1.3
FBgn0050460	CG30460	NM_001144214	1.96895	0.0031238	1.3
FBgn0041111	lilli	NM_001144300	0.900702	0.000194163	2.6
FBgn0041111	lilli	NM_001144301	0.900702	0.000194163	6.5
FBgn0041111	lilli	NM_001144302	0.900702	0.000194163	2.6
FBgn0041111	lilli	NM_001144303	0.900702	0.000194163	6.5
FBgn0025681	CG3558	NM_001144305	0.812986	0.0013589	5.2
FBgn0051956	pgant4	NM_001144307	4.49194	3.11e-07	1.3
FBgn0014396	tim	NM_001144308	2.36694	0.00613058	1.3
FBgn0014396	tim	NM_001144309	2.36694	0.00613058	1.3
FBgn0000256	capu	NM_001144311	1.00935	0.000348661	1.3
FBgn0000256	capu	NM_001144312	1.00935	0.000348661	1.3
FBgn0000256	capu	NM_001144313	1.00935	0.000348661	1.3
FBgn0000256	capu	NM_001144314	1.00935	0.000348661	1.3
FBgn0000256	capu	NM_001144315	1.00935	0.000348661	1.3
FBgn0016076	vri	NM_001144320	1.16646	0.00161022	1.3
FBgn0031768	CG12393	NM_001144323	0.784586	0.00735226	0
FBgn0032717	CG10600	NM_001144367	1.86303	1.51e-12	8
FBgn0051678	CG31678	NM_001144372	0.832981	0.000883067	3.9
FBgn0032938	CG8671	NM_001144380	0.742503	0.00545438	1.3
FBgn0264707	RhoGEF3	NM_001144390	1.53782	3.31e-12	0
FBgn0264707	RhoGEF3	NM_001144391	1.53782	3.31e-12	0
FBgn0035159	CG13896	NM_001144395	0.954691	0.00257785	4.1
FBgn0263108	BtbVII	NM_001144408	0.739119	0.00376161	0
FBgn0035921	CG13305	NM_001144441	5.98748	0.000944227	0
FBgn0035922	Pex7	NM_001144442	5.37077	0.000883067	0
FBgn0013576	mtd	NM_001144534	1.78998	3.52e-06	8.8
FBgn0013576	mtd	NM_001144535	1.78998	3.52e-06	8.8
FBgn0013576	mtd	NM_001144536	1.78998	3.52e-06	8.8
FBgn0013576	mtd	NM_001144537	1.78998	3.52e-06	8.8
FBgn0267698	Pak	NM_001144541	0.806038	0.00299889	3.6
FBgn0014135	bnl	NM_001144611	2.45361	3.35e-10	16.8
FBgn0261550	CG42668	NM_001144614	0.978406	0.000883067	6.2
FBgn0013984	InR	NM_001144621	1.26317	4.85e-05	23.55
FBgn0013984	InR	NM_001144622	1.26317	4.85e-05	23.55
FBgn0013984	InR	NM_001144623	1.26317	4.85e-05	23.55
FBgn0266411	sima	NM_001144657	1.05664	0.000514467	2.3
FBgn0250869	CG42240	NM_001144692	1.64113	9.78e-06	1.3
FBgn0030087	CG7766	NM_001144707	0.930564	0.00315979	3.6
FBgn0030087	CG7766	NM_001144708	0.930564	0.00315979	3.6
FBgn0028421	Kap3	NM_001144714	0.862839	0.0022041	8.05
FBgn0011764	Dsp1	NM_001144731	0.705703	0.00746803	5.2
FBgn0261461	RhoGAP18B	NM_001144748	0.924298	0.00129038	7.7
FBgn0261461	RhoGAP18B	NM_001144749	0.924298	0.00129038	0
FBgn0031144	CG1529	NM_001144751	0.782263	0.00388835	7.8
FBgn0023215	Mnt	NM_001169180	0.939348	0.00664864	0
FBgn0023215	Mnt	NM_001169181	0.939348	0.00664864	0
FBgn0023215	Mnt	NM_001169182	0.939348	0.00664864	0
FBgn0023215	Mnt	NM_001169183	0.939348	0.00664864	0
FBgn0264270	Sxl	NM_001169215	1.22446	0.0016314	5.2
FBgn0264270	Sxl	NM_001169216	1.22446	0.0016314	2.3
FBgn0264270	Sxl	NM_001169217	1.22446	0.0016314	5.2
FBgn0264270	Sxl	NM_001169218	1.22446	0.0016314	1.3
FBgn0264270	Sxl	NM_001169219	1.22446	0.0016314	1.3
FBgn0041203	LIMK1	NM_001169262	1.26387	5.49e-08	1.3
FBgn0041203	LIMK1	NM_001169263	1.26387	5.49e-08	4.65
FBgn0030486	Set2	NM_001169269	0.713999	0.00445253	1.3
FBgn0027335	Rip11	NM_001169320	0.936559	0.00055342	1.3
FBgn0031011	CG8034	NM_001169323	0.843356	0.00570388	0
FBgn0040089	meso18E	NM_001169328	0.71178	0.00841871	1.3
FBgn0031489	CG17224	NM_001169384	0.959243	0.00428396	2.6
FBgn0000721	for	NM_001169387	0.732482	0.00729496	0
FBgn0031637	mxt	NM_001169403	0.773756	0.00535579	9.7
FBgn0052982	CG32982	NM_001169445	1.99167	0.00226554	0
FBgn0032120	CG33298	NM_001169448	1.12704	8.64e-05	6.5
FBgn0032120	CG33298	NM_001169449	1.12704	8.64e-05	6.5
FBgn0032336	AstC	NM_001169477	6.49797	0.000169776	7.5
FBgn0032587	CG5953	NM_001169518	0.943827	0.00203811	7.1
FBgn0264695	Mhc	NM_001169519	1.91981	0.00860175	5.4
FBgn0264695	Mhc	NM_001169520	1.91981	0.00860175	5.4
FBgn0264695	Mhc	NM_001169521	1.91981	0.00860175	5.4
FBgn0032821	CdGAPr	NM_001169546	1.01196	6.81e-05	5.2
FBgn0032821	CdGAPr	NM_001169547	1.01196	6.81e-05	5.2
FBgn0003475	spir	NM_001169549	1.69532	1.65e-07	9.9
FBgn0015803	RtGEF	NM_001169550	0.701583	0.00929413	2.3
FBgn0086779	step	NM_001169570	0.730654	0.00340313	1.3
FBgn0000099	ap	NM_001169587	1.21562	0.000218183	1.3
FBgn0000099	ap	NM_001169588	1.21562	0.000218183	1.3
FBgn0033212	CG1399	NM_001169604	1.07956	2.93e-05	9.7
FBgn0033212	CG1399	NM_001169605	1.07956	2.93e-05	17.1
FBgn0033212	CG1399	NM_001169606	1.07956	2.93e-05	8.7
FBgn0050372	Asap	NM_001169614	1.06673	1.36e-05	8
FBgn0267792	rgr	NM_001169618	1.92464	3.79e-15	12.8
FBgn0033313	Cirl	NM_001169619	0.948977	0.000763085	2.6
FBgn0053182	Kdm4B	NM_001169666	1.17611	0.00575767	0
FBgn0053182	Kdm4B	NM_001169667	1.17611	0.00575767	0
FBgn0053182	Kdm4B	NM_001169668	1.17611	0.00575767	0
FBgn0013765	cnn	NM_001169670	0.973448	0.00148537	0
FBgn0041581	AttB	NM_001169681	2.25159	1.45e-11	4.1
FBgn0050460	CG30460	NM_001169701	1.96895	0.0031238	1.3
FBgn0028494	CG6424	NM_001169710	1.41843	0.000771556	6.5
FBgn0003520	stau	NM_001169714	0.948608	0.000121379	0
FBgn0034501	CG13868	NM_001169744	1.62419	4.42e-08	6.5
FBgn0243516	Vrp1	NM_001169775	0.973931	0.000426661	3.6
FBgn0243516	Vrp1	NM_001169776	0.973931	0.000426661	5.2
FBgn0243516	Vrp1	NM_001169777	0.973931	0.000426661	5.2
FBgn0243516	Vrp1	NM_001169778	0.973931	0.000426661	3.6
FBgn0004919	gol	NM_001169829	0.935864	0.00277565	0
FBgn0035103	Vdup1	NM_001169832	5.3618	0.00154466	4.3
FBgn0264707	RhoGEF3	NM_001169836	1.53782	3.31e-12	0
FBgn0264707	RhoGEF3	NM_001169837	1.53782	3.31e-12	0
FBgn0266084	Fhos	NM_001169916	1.60428	5.12e-06	1.3
FBgn0036180	CG6091	NM_001169946	1.16971	5.29e-06	2.3
FBgn0260945	Atg1	NM_001169962	1.41598	3e-09	1.3
FBgn0014037	Su(Tpl)	NM_001170006	1.2648	9.18e-07	3.9
FBgn0086913	Rab26	NM_001170017	1.21682	0.000966027	1.3
FBgn0037261	CG9775	NM_001170036	0.703188	0.00916216	0
FBgn0261238	Alh	NM_001170064	1.55214	4.14e-06	9.3
FBgn0261238	Alh	NM_001170065	1.55214	4.14e-06	1.3
FBgn0261238	Alh	NM_001170066	1.55214	4.14e-06	1.3
FBgn0261015	Pif1A	NM_001170085	2.85448	4.69e-19	1
FBgn0037655	CG11984	NM_001170089	0.735393	0.0043436	2.6
FBgn0037655	CG11984	NM_001170090	0.735393	0.0043436	2.6
FBgn0037655	CG11984	NM_001170091	0.735393	0.0043436	2.6
FBgn0051352	Unc-115a	NM_001170102	1.05261	0.00345936	14.7
FBgn0051352	Unc-115a	NM_001170103	1.05261	0.00345936	3.9
FBgn0003598	Su(var)3-7	NM_001170130	0.970217	3.31e-05	2.6
FBgn0038652	CG7720	NM_001170178	1.92567	3.47e-09	0
FBgn0038652	CG7720	NM_001170179	1.92567	3.47e-09	0
FBgn0038652	CG7720	NM_001170180	1.92567	3.47e-09	0
FBgn0024963	GluClalpha	NM_001170183	2.39229	0.00243865	0
FBgn0024963	GluClalpha	NM_001170184	2.39229	0.00243865	0
FBgn0024963	GluClalpha	NM_001170185	2.39229	0.00243865	1
FBgn0038735	CG4662	NM_001170186	0.855153	0.00798169	1.3
FBgn0264357	SNF4Agamma	NM_001170198	1.31685	1.75e-06	6.2
FBgn0264357	SNF4Agamma	NM_001170199	1.31685	1.75e-06	1.3
FBgn0264357	SNF4Agamma	NM_001170200	1.31685	1.75e-06	6.2
FBgn0264357	SNF4Agamma	NM_001170201	1.31685	1.75e-06	1.3
FBgn0039044	p53	NM_001170223	1.53853	0.000536654	1.3
FBgn0002922	nau	NM_001170231	1.08904	0.00948445	0
FBgn0020647	KrT95D	NM_001170238	1.12525	7.35e-05	4.1
FBgn0039282	Bili	NM_001170251	3.15791	0.00208005	16.75
FBgn0039282	Bili	NM_001170252	3.15791	0.00208005	16.75
FBgn0039282	Bili	NM_001170253	3.15791	0.00208005	16.75
FBgn0039282	Bili	NM_001170254	3.15791	0.00208005	16.75
FBgn0039282	Bili	NM_001170255	3.15791	0.00208005	16.75
FBgn0261618	larp	NM_001170286	2.21812	1.16e-12	9.55
FBgn0000659	fkh	NM_001170291	2.72469	0.00562757	7.5
FBgn0261548	CG42666	NM_001201599	1.67994	2.47e-11	2.3
FBgn0261548	CG42666	NM_001201600	1.67994	2.47e-11	12
FBgn0030121	Cfp1	NM_001201641	1.3314	7.61e-07	1.3
FBgn0000535	eag	NM_001201662	2.64513	0.00613149	5.9
FBgn0000535	eag	NM_001201663	2.64513	0.00613149	34.65
FBgn0261570	CG42684	NM_001201733	1.66804	8.98e-08	0
FBgn0261570	CG42684	NM_001201734	1.66804	8.98e-08	0
FBgn0014396	tim	NM_001201757	2.36694	0.00613058	1.3
FBgn0052982	CG32982	NM_001201816	1.99167	0.00226554	0
FBgn0026439	Eaat1	NM_001201822	2.12653	0.00354136	10.55
FBgn0260749	Utx	NM_001201844	1.35085	1.23e-06	1.3
FBgn0086347	Myo31DF	NM_001201855	1.14815	0.000167894	4.1
FBgn0263773	fok	NM_001201925	3.55589	1.23e-16	0
FBgn0263773	fok	NM_001201926	3.55589	1.23e-16	8.5
FBgn0027561	CG18659	NM_001201961	0.90756	0.00106354	1
FBgn0027561	CG18659	NM_001201962	0.90756	0.00106354	1
FBgn0033984	Lap1	NM_001202009	1.03389	3.47e-05	11.3
FBgn0053530	Acp53C14c	NM_001202032	3.41733	0.00269242	0
FBgn0050460	CG30460	NM_001202033	1.96895	0.0031238	0
FBgn0034396	CG15097	NM_001202044	1.44642	0.00203384	2.6
FBgn0266084	Fhos	NM_001202142	1.60428	5.12e-06	1.3
FBgn0266084	Fhos	NM_001202143	1.60428	5.12e-06	1.3
FBgn0011769	Fdxh	NM_001202146	1.67385	7.88e-07	0
FBgn0261555	CG42673	NM_001202149	2.97706	7.47e-09	12.3
FBgn0260965	CG42588	NM_001202159	0.829313	0.00229316	0
FBgn0261015	Pif1A	NM_001202266	2.85448	4.69e-19	1
FBgn0261550	CG42668	NM_001202320	0.978406	0.000883067	6.2
FBgn0261550	CG42668	NM_001202321	0.978406	0.000883067	6.2
FBgn0261550	CG42668	NM_001202322	0.978406	0.000883067	6.2
FBgn0261550	CG42668	NM_001202323	0.978406	0.000883067	6.2
FBgn0043799	CG31381	NM_001202354	1.30889	0.00738324	0
FBgn0039714	Zip99C	NM_001202384	0.790056	0.00398966	2.6
FBgn0039714	Zip99C	NM_001202385	0.790056	0.00398966	2.6
FBgn0039714	Zip99C	NM_001202386	0.790056	0.00398966	2.6
FBgn0017448	CG2187	NM_001202402	3.90157	0.00617583	1.3
FBgn0261548	CG42666	NM_001258549	1.67994	2.47e-11	2.3
FBgn0261548	CG42666	NM_001258550	1.67994	2.47e-11	2.3
FBgn0261548	CG42666	NM_001258551	1.67994	2.47e-11	2.3
FBgn0261548	CG42666	NM_001258552	1.67994	2.47e-11	2.3
FBgn0023215	Mnt	NM_001258583	0.939348	0.00664864	0
FBgn0023215	Mnt	NM_001258584	0.939348	0.00664864	0
FBgn0030087	CG7766	NM_001258658	0.930564	0.00315979	3.6
FBgn0030087	CG7766	NM_001258659	0.930564	0.00315979	3.6
FBgn0085478	CG34449	NM_001258663	0.950161	0.000156732	15.1
FBgn0030174	CG15312	NM_001258674	2.68536	0.00130777	8.5
FBgn0030174	CG15312	NM_001258675	2.68536	0.00130777	11.1
FBgn0030174	CG15312	NM_001258676	2.68536	0.00130777	0
FBgn0003301	rut	NM_001258743	0.864362	0.00746394	11.7
FBgn0030892	CG7206	NM_001258799	0.878478	0.00787769	1
FBgn0030893	RhoGAP16F	NM_001258801	0.779737	0.00350886	0
FBgn0031060	CG14231	NM_001258836	0.906819	0.00448674	2.6
FBgn0016977	spen	NM_001258887	1.0667	0.000889879	0
FBgn0031319	CG4896	NM_001258901	1.15882	0.000190122	3.3
FBgn0031319	CG4896	NM_001258902	1.15882	0.000190122	3.3
FBgn0031359	Rim2	NM_001258911	1.69787	1.04e-10	3.9
FBgn0031359	Rim2	NM_001258912	1.69787	1.04e-10	3.9
FBgn0031374	CG7337	NM_001258915	1.0108	0.00388835	13.9
FBgn0085423	CG34394	NM_001258927	0.912668	0.00421111	17.6
FBgn0004893	bowl	NM_001258932	1.52522	2.71e-10	9.3
FBgn0004893	bowl	NM_001258933	1.52522	2.71e-10	9.3
FBgn0004893	bowl	NM_001258934	1.52522	2.71e-10	9.3
FBgn0031759	lid	NM_001258979	0.680597	0.0098653	3.9
FBgn0031759	lid	NM_001258980	0.680597	0.0098653	3.9
FBgn0031759	lid	NM_001258981	0.680597	0.0098653	9.3
FBgn0032147	IP3K1	NM_001259025	1.53366	1.16e-05	0
FBgn0032338	CG16854	NM_001259045	3.56174	1.51e-05	0
FBgn0261983	l(2)gd1	NM_001259047	0.833142	0.00315979	5.2
FBgn0020309	crol	NM_001259064	0.792436	0.00404273	9.85
FBgn0262160	CG9932	NM_001259087	1.08517	0.00409779	18.85
FBgn0264695	Mhc	NM_001259119	1.91981	0.00860175	5.4
FBgn0264695	Mhc	NM_001259120	1.91981	0.00860175	5.4
FBgn0264695	Mhc	NM_001259121	1.91981	0.00860175	5.4
FBgn0264695	Mhc	NM_001259122	1.91981	0.00860175	5.4
FBgn0003475	spir	NM_001259172	1.69532	1.65e-07	9.9
FBgn0003475	spir	NM_001259173	1.69532	1.65e-07	0
FBgn0003475	spir	NM_001259174	1.69532	1.65e-07	0
FBgn0051601	CG31601	NM_001259201	0.968143	0.000327724	2.6
FBgn0033313	Cirl	NM_001259275	0.948977	0.000763085	5.65
FBgn0033313	Cirl	NM_001259276	0.948977	0.000763085	6.5
FBgn0027561	CG18659	NM_001259287	0.90756	0.00106354	1
FBgn0027561	CG18659	NM_001259288	0.90756	0.00106354	1
FBgn0027561	CG18659	NM_001259289	0.90756	0.00106354	2
FBgn0003071	Pfk	NM_001259305	1.45349	1.12e-05	1.3
FBgn0013765	cnn	NM_001259362	0.973448	0.00148537	0
FBgn0013765	cnn	NM_001259363	0.973448	0.00148537	1.3
FBgn0013765	cnn	NM_001259364	0.973448	0.00148537	1.3
FBgn0013765	cnn	NM_001259365	0.973448	0.00148537	1.3
FBgn0013765	cnn	NM_001259366	0.973448	0.00148537	1.3
FBgn0013765	cnn	NM_001259367	0.973448	0.00148537	1.3
FBgn0000662	fl(2)d	NM_001259376	0.752649	0.00327892	5.2
FBgn0000662	fl(2)d	NM_001259377	0.752649	0.00327892	5.2
FBgn0086358	Tab2	NM_001259488	1.16502	1.1e-05	6.95
FBgn0034728	rad50	NM_001259532	0.862551	0.000702859	0
FBgn0001263	inaD	NM_001259541	2.15139	0.00144381	0
FBgn0015801	Reg-5	NM_001259575	0.95183	0.00407356	1.3
FBgn0035087	CG2765	NM_001259586	1.53758	6.31e-09	3.9
FBgn0004919	gol	NM_001259588	0.935864	0.00277565	5.6
FBgn0035106	rno	NM_001259599	0.897807	0.000151237	9.3
FBgn0263042	CG43337	NM_001259607	2.26016	0.00368089	1.3
FBgn0263108	BtbVII	NM_001259661	0.739119	0.00376161	0
FBgn0263108	BtbVII	NM_001259662	0.739119	0.00376161	6.2
FBgn0052369	CG32369	NM_001259731	2.42098	3.2e-15	3.9
FBgn0010825	Gug	NM_001259741	0.880734	0.00137344	12.3
FBgn0010825	Gug	NM_001259742	0.880734	0.00137344	12.3
FBgn0010825	Gug	NM_001259743	0.880734	0.00137344	12.3
FBgn0260442	rhea	NM_001259745	0.872534	0.00213431	6.5
FBgn0260442	rhea	NM_001259746	0.872534	0.00213431	1.3
FBgn0260442	rhea	NM_001259747	0.872534	0.00213431	1.3
FBgn0003149	Prm	NM_001259752	2.97247	0.00893997	1.3
FBgn0266084	Fhos	NM_001259753	1.60428	5.12e-06	1.3
FBgn0266084	Fhos	NM_001259754	1.60428	5.12e-06	1.3
FBgn0266084	Fhos	NM_001259755	1.60428	5.12e-06	1.3
FBgn0001224	Hsp23	NM_001259765	2.05863	9.19e-05	1.3
FBgn0035983	CG4080	NM_001259766	1.24532	6.61e-07	6.2
FBgn0036576	CG5151	NM_001259861	1.14358	8.54e-05	18.6
FBgn0002283	l(3)73Ah	NM_001259868	1.33974	1.41e-07	3.6
FBgn0000568	Eip75B	NM_001259892	1.19867	2.23e-05	5.4
FBgn0000568	Eip75B	NM_001259893	1.19867	2.23e-05	15.8
FBgn0005386	ash1	NM_001259905	0.907213	0.000637157	8
FBgn0036958	CG17233	NM_001259910	0.669675	0.00985089	0
FBgn0036958	CG17233	NM_001259911	0.669675	0.00985089	5.2
FBgn0036958	CG17233	NM_001259912	0.669675	0.00985089	5.2
FBgn0036958	CG17233	NM_001259913	0.669675	0.00985089	0
FBgn0036958	CG17233	NM_001259914	0.669675	0.00985089	0
FBgn0016696	Pitslre	NM_001259922	1.00738	0.000548981	1.3
FBgn0016696	Pitslre	NM_001259923	1.00738	0.000548981	1.3
FBgn0261258	rgn	NM_001259937	1.05102	0.000320503	3.9
FBgn0013576	mtd	NM_001259999	1.78998	3.52e-06	8.8
FBgn0013576	mtd	NM_001260000	1.78998	3.52e-06	8.8
FBgn0013576	mtd	NM_001260001	1.78998	3.52e-06	8.8
FBgn0264712	CG1172	NM_001260002	0.871844	0.00055342	9.25
FBgn0020249	stck	NM_001260058	1.05374	2.55e-05	0
FBgn0003334	Scm	NM_001260077	1.1146	1.94e-06	8.2
FBgn0259938	cwo	NM_001260095	1.33842	0.00161346	3.9
FBgn0259938	cwo	NM_001260096	1.33842	0.00161346	3.9
FBgn0038220	CG12207	NM_001260166	2.52635	7.65e-15	2.6
FBgn0038220	CG12207	NM_001260167	2.52635	7.65e-15	2.6
FBgn0038220	CG12207	NM_001260168	2.52635	7.65e-15	2.6
FBgn0024321	NK7.1	NM_001260174	1.60161	1.08e-12	15.7
FBgn0263929	jvl	NM_001260176	0.658743	0.00916216	11.7
FBgn0263929	jvl	NM_001260177	0.658743	0.00916216	11.7
FBgn0263929	jvl	NM_001260178	0.658743	0.00916216	20.9
FBgn0263929	jvl	NM_001260179	0.658743	0.00916216	11.7
FBgn0040237	bor	NM_001260206	1.15578	3.26e-06	2.3
FBgn0051431	CG31431	NM_001260302	0.785448	0.00939701	0
FBgn0051431	CG31431	NM_001260303	0.785448	0.00939701	0
FBgn0020278	loco	NM_001260311	2.5714	2.25e-18	2.6
FBgn0020278	loco	NM_001260312	2.5714	2.25e-18	2.6
FBgn0039044	p53	NM_001260323	1.53853	0.000536654	1.3
FBgn0039207	CG5789	NM_001260357	1.20052	1.57e-05	3.6
FBgn0039492	CG6051	NM_001260396	1.46388	9.39e-10	2.3
FBgn0261618	larp	NM_001260417	2.21812	1.16e-12	9.55
FBgn0261618	larp	NM_001260418	2.21812	1.16e-12	9.55
FBgn0261618	larp	NM_001260419	2.21812	1.16e-12	9.55
FBgn0015222	Fer1HCH	NM_001260437	1.01182	0.00340313	0
FBgn0015222	Fer1HCH	NM_001260438	1.01182	0.00340313	0
FBgn0260855	Sec22	NM_001272174	0.745805	0.00361845	4.9
FBgn0261548	CG42666	NM_001272214	1.67994	2.47e-11	12
FBgn0040395	Unc-76	NM_001272243	0.804735	0.00377988	10.4
FBgn0040395	Unc-76	NM_001272244	0.804735	0.00377988	7.8
FBgn0000382	csw	NM_001272245	0.858095	0.00542329	15.6
FBgn0029660	CG10801	NM_001272281	2.12751	0.00844547	0
FBgn0260658	CG42541	NM_001272295	1.62336	0.00224271	18.5
FBgn0260658	CG42541	NM_001272296	1.62336	0.00224271	10
FBgn0052758	CG32758	NM_001272329	0.708435	0.00640512	24.7
FBgn0250869	CG42240	NM_001272340	1.64113	9.78e-06	1.3
FBgn0264270	Sxl	NM_001272374	1.22446	0.0016314	9.1
FBgn0264270	Sxl	NM_001272375	1.22446	0.0016314	5.2
FBgn0264270	Sxl	NM_001272376	1.22446	0.0016314	6.2
FBgn0264270	Sxl	NM_001272377	1.22446	0.0016314	2.3
FBgn0026144	CBP	NM_001272380	4.11599	1.87e-05	1.3
FBgn0004856	Bx42	NM_001272441	0.86329	0.000698154	1.3
FBgn0085478	CG34449	NM_001272453	0.950161	0.000156732	2.3
FBgn0001186	Hex-A	NM_001272455	1.56935	1.21e-06	5.2
FBgn0085443	spri	NM_001272484	1.70094	3.65e-12	1.3
FBgn0085443	spri	NM_001272485	1.70094	3.65e-12	1.3
FBgn0085443	spri	NM_001272486	1.70094	3.65e-12	1.3
FBgn0085443	spri	NM_001272487	1.70094	3.65e-12	1.3
FBgn0085443	spri	NM_001272488	1.70094	3.65e-12	1.3
FBgn0085443	spri	NM_001272489	1.70094	3.65e-12	1.3
FBgn0085443	spri	NM_001272490	1.70094	3.65e-12	3.9
FBgn0085443	spri	NM_001272491	1.70094	3.65e-12	3.9
FBgn0085443	spri	NM_001272492	1.70094	3.65e-12	1.3
FBgn0052676	CG32676	NM_001272497	0.862049	0.00187435	16.05
FBgn0030228	BTBD9	NM_001272502	0.773322	0.00423858	3.9
FBgn0030274	Lint-1	NM_001272511	1.06026	6.8e-05	1.3
FBgn0030274	Lint-1	NM_001272512	1.06026	6.8e-05	1.3
FBgn0028421	Kap3	NM_001272516	0.862839	0.0022041	8.05
FBgn0030520	Pdcd4	NM_001272603	1.27233	0.000103818	7.8
FBgn0030520	Pdcd4	NM_001272604	1.27233	0.000103818	7.8
FBgn0003301	rut	NM_001272619	0.864362	0.00746394	11.7
FBgn0003301	rut	NM_001272620	0.864362	0.00746394	11.7
FBgn0003301	rut	NM_001272621	0.864362	0.00746394	11.7
FBgn0003301	rut	NM_001272622	0.864362	0.00746394	11.7
FBgn0000535	eag	NM_001272627	2.64513	0.00613149	5.9
FBgn0000535	eag	NM_001272628	2.64513	0.00613149	5.9
FBgn0000535	eag	NM_001272629	2.64513	0.00613149	34.65
FBgn0026666	l(1)G0136	NM_001272650	1.21956	1.57e-05	0
FBgn0052579	CG32579	NM_001272677	1.00584	0.000126367	0
FBgn0052579	CG32579	NM_001272678	1.00584	0.000126367	0
FBgn0000257	car	NM_001272778	1.01004	0.000339846	9.55
FBgn0031059	CG14229	NM_001272797	1.33538	2.56e-05	5.6
FBgn0031068	Alr	NM_001272802	1.39975	1.27e-07	0
FBgn0031069	Pmp70	NM_001272803	1.26793	4.69e-06	1.3
FBgn0031069	Pmp70	NM_001272804	1.26793	4.69e-06	1.3
FBgn0031069	Pmp70	NM_001272805	1.26793	4.69e-06	1.3
FBgn0052512	CG32512	NM_001272825	1.24067	0.00203203	9.55
FBgn0052512	CG32512	NM_001272826	1.24067	0.00203203	9.55
FBgn0031188	CG14613	NM_001272843	1.05569	0.000220192	3.9
FBgn0031194	CG17598	NM_001272851	0.975586	3.62e-05	5.2
FBgn0031220	CG4822	NM_001272869	1.0998	0.000643367	7.6
FBgn0016977	spen	NM_001272873	1.0667	0.000889879	10.8
FBgn0016977	spen	NM_001272874	1.0667	0.000889879	0
FBgn0016977	spen	NM_001272875	1.0667	0.000889879	0
FBgn0016977	spen	NM_001272876	1.0667	0.000889879	10.8
FBgn0031257	CG4133	NM_001272897	1.65269	0.00165076	1.3
FBgn0031257	CG4133	NM_001272898	1.65269	0.00165076	1.3
FBgn0043364	cbt	NM_001272903	1.43749	4.14e-05	2.6
FBgn0020545	kraken	NM_001272918	0.786716	0.00165541	1.3
FBgn0016926	Pino	NM_001272925	1.50024	8.56e-08	3.6
FBgn0031318	CG4887	NM_001272930	1.48911	5.76e-07	1.3
FBgn0031319	CG4896	NM_001272931	1.15882	0.000190122	2
FBgn0031374	CG7337	NM_001272957	1.0108	0.00388835	13.9
FBgn0031374	CG7337	NM_001272958	1.0108	0.00388835	8.7
FBgn0261647	Axud1	NM_001272999	0.775331	0.00333297	11.2
FBgn0261647	Axud1	NM_001273000	0.775331	0.00333297	11.2
FBgn0026479	Drp1	NM_001273017	0.679347	0.00924827	2.3
FBgn0031457	CG3077	NM_001273033	0.929345	0.000443416	6.2
FBgn0031461	daw	NM_001273038	3.6961	2.46e-08	6.2
FBgn0041111	lilli	NM_001273044	0.900702	0.000194163	6.5
FBgn0025681	CG3558	NM_001273047	0.812986	0.0013589	5.2
FBgn0031489	CG17224	NM_001273048	0.959243	0.00428396	0
FBgn0031589	CG3714	NM_001273086	1.12621	0.000518492	4.6
FBgn0031589	CG3714	NM_001273087	1.12621	0.000518492	3.3
FBgn0031637	mxt	NM_001273124	0.773756	0.00535579	0
FBgn0031637	mxt	NM_001273125	0.773756	0.00535579	0
FBgn0031637	mxt	NM_001273126	0.773756	0.00535579	3
FBgn0041150	hoe1	NM_001273130	2.94167	0.00123606	3.9
FBgn0041150	hoe1	NM_001273131	2.94167	0.00123606	3.9
FBgn0031739	CG14005	NM_001273178	2.10398	3.09e-15	0
FBgn0001941	ifc	NM_001273189	1.10227	0.000332664	3.9
FBgn0031897	CG13784	NM_001273245	1.31536	1.89e-05	14.7
FBgn0031897	CG13784	NM_001273246	1.31536	1.89e-05	5.2
FBgn0031897	CG13784	NM_001273247	1.31536	1.89e-05	5.2
FBgn0027515	CG7115	NM_001273285	0.988902	0.000462374	6.15
FBgn0027515	CG7115	NM_001273286	0.988902	0.000462374	6.15
FBgn0027515	CG7115	NM_001273287	0.988902	0.000462374	6.15
FBgn0029123	SoxN	NM_001273340	1.24654	0.000106057	3.9
FBgn0052982	CG32982	NM_001273348	1.99167	0.00226554	0
FBgn0052982	CG32982	NM_001273349	1.99167	0.00226554	0
FBgn0260749	Utx	NM_001273390	1.35085	1.23e-06	1.3
FBgn0000413	da	NM_001273411	0.847701	0.00104487	3.9
FBgn0000413	da	NM_001273412	0.847701	0.00104487	0
FBgn0020309	crol	NM_001273461	0.792436	0.00404273	15.05
FBgn0020309	crol	NM_001273462	0.792436	0.00404273	15.05
FBgn0020309	crol	NM_001273463	0.792436	0.00404273	15.05
FBgn0020309	crol	NM_001273464	0.792436	0.00404273	11.15
FBgn0262160	CG9932	NM_001273499	1.08517	0.00409779	10.05
FBgn0262160	CG9932	NM_001273500	1.08517	0.00409779	18.85
FBgn0032484	kek4	NM_001273506	2.91441	0.00898641	4.1
FBgn0032484	kek4	NM_001273507	2.91441	0.00898641	4.1
FBgn0016930	Dyrk2	NM_001273526	1.30539	6.19e-08	5.2
FBgn0016930	Dyrk2	NM_001273527	1.30539	6.19e-08	1.3
FBgn0032587	CG5953	NM_001273574	0.943827	0.00203811	9.7
FBgn0051739	CG31739	NM_001273590	0.969117	3.28e-05	10.45
FBgn0051739	CG31739	NM_001273591	0.969117	3.28e-05	3
FBgn0041184	Socs36E	NM_001273605	3.61379	4.69e-19	8
FBgn0032717	CG10600	NM_001273618	1.86303	1.51e-12	8
FBgn0032785	CG10026	NM_001273652	0.774263	0.00586908	0
FBgn0032821	CdGAPr	NM_001273671	1.01196	6.81e-05	15.6
FBgn0263873	sick	NM_001273674	1.89926	0.000814741	7.7
FBgn0263873	sick	NM_001273675	1.89926	0.000814741	7.7
FBgn0263873	sick	NM_001273676	1.89926	0.000814741	7.7
FBgn0263873	sick	NM_001273677	1.89926	0.000814741	7.7
FBgn0263873	sick	NM_001273678	1.89926	0.000814741	7.7
FBgn0263873	sick	NM_001273679	1.89926	0.000814741	7.7
FBgn0263873	sick	NM_001273680	1.89926	0.000814741	7.7
FBgn0263873	sick	NM_001273681	1.89926	0.000814741	7.7
FBgn0263773	fok	NM_001273688	3.55589	1.23e-16	0
FBgn0015803	RtGEF	NM_001273693	0.701583	0.00929413	2.6
FBgn0015803	RtGEF	NM_001273694	0.701583	0.00929413	0
FBgn0032938	CG8671	NM_001273740	0.742503	0.00545438	2.6
FBgn0032938	CG8671	NM_001273741	0.742503	0.00545438	2.6
FBgn0032938	CG8671	NM_001273742	0.742503	0.00545438	1.3
FBgn0086779	step	NM_001273749	0.730654	0.00340313	7.8
FBgn0033015	d4	NM_001273778	0.83374	0.00314599	0
FBgn0033086	CG9410	NM_001273802	1.09004	0.000921619	1.3
FBgn0263240	Coop	NM_001273847	1.78887	2.78e-12	2.3
FBgn0033188	Drat	NM_001273850	2.60023	5.11e-20	3.9
FBgn0033212	CG1399	NM_001273859	1.07956	2.93e-05	17.1
FBgn0033313	Cirl	NM_001273878	0.948977	0.000763085	6.5
FBgn0033313	Cirl	NM_001273879	0.948977	0.000763085	5.65
FBgn0033313	Cirl	NM_001273880	0.948977	0.000763085	5.65
FBgn0033337	CG8272	NM_001273883	1.08545	0.000873172	3.9
FBgn0003071	Pfk	NM_001273918	1.45349	1.12e-05	1.3
FBgn0005619	Hdc	NM_001273926	2.96984	0.00061466	0
FBgn0005619	Hdc	NM_001273927	2.96984	0.00061466	0
FBgn0033519	CG11825	NM_001273936	6.38426	1.07e-14	1.3
FBgn0033519	CG11825	NM_001273937	6.38426	1.07e-14	1.3
FBgn0050020	CG30020	NM_001273946	0.916634	0.00035075	0
FBgn0040765	luna	NM_001273950	1.40772	4.2e-08	19.9
FBgn0003396	shn	NM_001273953	1.46664	1.36e-10	2.3
FBgn0003396	shn	NM_001273954	1.46664	1.36e-10	2.3
FBgn0033607	CG9062	NM_001273957	0.882795	0.00130777	3.9
FBgn0033757	muskelin	NM_001273992	1.00279	0.000802946	2.6
FBgn0002069	Aats-asp	NM_001274001	1.04872	4.44e-05	1
FBgn0002069	Aats-asp	NM_001274002	1.04872	4.44e-05	1
FBgn0033782	sug	NM_001274003	3.22769	5.96e-09	1.3
FBgn0053182	Kdm4B	NM_001274013	1.17611	0.00575767	10.3
FBgn0053182	Kdm4B	NM_001274016	1.17611	0.00575767	8
FBgn0052843	Dh31-R	NM_001274021	4.1995	0.00421111	2.6
FBgn0052843	Dh31-R	NM_001274022	4.1995	0.00421111	2.6
FBgn0033897	Rcd1	NM_001274033	1.02016	1.64e-05	0
FBgn0033897	Rcd1	NM_001274034	1.02016	1.64e-05	0
FBgn0033897	Rcd1	NM_001274035	1.02016	1.64e-05	0
FBgn0033897	Rcd1	NM_001274036	1.02016	1.64e-05	0
FBgn0034300	CG5098	NM_001274137	0.887541	0.000258201	2.3
FBgn0050115	GEFmeso	NM_001274146	2.10715	1.42e-16	4.6
FBgn0034389	Mctp	NM_001274149	0.832538	0.00750572	6.65
FBgn0034396	CG15097	NM_001274150	1.44642	0.00203384	2.6
FBgn0034400	CG15099	NM_001274152	1.00713	0.00129038	1.3
FBgn0267351	Topors	NM_001274154	1.19478	3.95e-06	4.1
FBgn0086358	Tab2	NM_001274157	1.16502	1.1e-05	2.6
FBgn0260866	dnr1	NM_001274208	1.90479	0.000380207	7.25
FBgn0053988	Mid1	NM_001274241	1.77752	0.00130777	19.1
FBgn0035103	Vdup1	NM_001274255	5.3618	0.00154466	4.3
FBgn0264707	RhoGEF3	NM_001274273	1.53782	3.31e-12	12.05
FBgn0004373	fwd	NM_001274274	1.12078	3.28e-06	0
FBgn0001316	klar	NM_001274282	0.872131	0.0011263	3.6
FBgn0001316	klar	NM_001274283	0.872131	0.0011263	3.6
FBgn0001316	klar	NM_001274284	0.872131	0.0011263	3.6
FBgn0035142	hipk	NM_001274286	0.958663	0.00158384	1.3
FBgn0035159	CG13896	NM_001274292	0.954691	0.00257785	4.1
FBgn0035162	CG13900	NM_001274294	1.37924	4.4e-06	2.3
FBgn0041342	Cct1	NM_001274335	1.44137	2.5e-06	3.3
FBgn0263108	BtbVII	NM_001274426	0.739119	0.00376161	0
FBgn0263108	BtbVII	NM_001274427	0.739119	0.00376161	4.9
FBgn0035432	ZnT63C	NM_001274435	1.06244	0.00763477	1.3
FBgn0035432	ZnT63C	NM_001274436	1.06244	0.00763477	1.3
FBgn0001257	ImpL2	NM_001274480	1.81471	1.75e-05	8.5
FBgn0035540	Syx17	NM_001274485	1.00156	0.00471853	0
FBgn0016031	lama	NM_001274511	0.872829	0.00627202	0
FBgn0035648	CG13288	NM_001274526	4.75015	0.00913923	0
FBgn0001258	ImpL3	NM_001274545	5.63825	2.03e-17	10.5
FBgn0001258	ImpL3	NM_001274546	5.63825	2.03e-17	4.1
FBgn0001258	ImpL3	NM_001274547	5.63825	2.03e-17	4.1
FBgn0035711	CG8519	NM_001274550	4.55526	4.62e-08	0
FBgn0027569	cert	NM_001274644	0.839246	0.00208005	2
FBgn0010825	Gug	NM_001274651	0.880734	0.00137344	12.3
FBgn0010825	Gug	NM_001274652	0.880734	0.00137344	12.3
FBgn0260442	rhea	NM_001274657	0.872534	0.00213431	6.5
FBgn0260442	rhea	NM_001274658	0.872534	0.00213431	6.5
FBgn0260442	rhea	NM_001274659	0.872534	0.00213431	6.5
FBgn0260442	rhea	NM_001274660	0.872534	0.00213431	6.5
FBgn0266084	Fhos	NM_001274670	1.60428	5.12e-06	1.3
FBgn0259163	CG42268	NM_001274719	1.39786	0.00419829	2.6
FBgn0259163	CG42268	NM_001274720	1.39786	0.00419829	2.6
FBgn0259163	CG42268	NM_001274721	1.39786	0.00419829	2.6
FBgn0259163	CG42268	NM_001274722	1.39786	0.00419829	2.6
FBgn0259163	CG42268	NM_001274723	1.39786	0.00419829	2.6
FBgn0010762	simj	NM_001274755	1.41986	1.07e-09	1.3
FBgn0010762	simj	NM_001274756	1.41986	1.07e-09	3.6
FBgn0013469	klu	NM_001274761	2.8412	0.00735226	8
FBgn0013469	klu	NM_001274762	2.8412	0.00735226	15.5
FBgn0036126	CG6272	NM_001274769	1.32646	0.00186797	1.3
FBgn0036134	fd68A	NM_001274772	0.749071	0.00745704	3.9
FBgn0036134	fd68A	NM_001274773	0.749071	0.00745704	3.9
FBgn0036134	fd68A	NM_001274774	0.749071	0.00745704	2.6
FBgn0036152	CG6175	NM_001274778	1.34023	0.00191226	3.9
FBgn0036152	CG6175	NM_001274779	1.34023	0.00191226	3.9
FBgn0259481	Mob2	NM_001274784	1.40253	9.18e-07	2.6
FBgn0036194	CG11652	NM_001274793	1.83442	1.03e-07	1.3
FBgn0036205	CG14131	NM_001274796	2.27835	0.00333297	3.9
FBgn0052103	CG32103	NM_001274831	0.873509	0.00162341	8.2
FBgn0014343	mirr	NM_001274849	2.67649	6.32e-07	5.95
FBgn0052112	CG32112	NM_001274850	0.989811	0.0074892	2.6
FBgn0086708	stv	NM_001274875	1.82919	0.000163887	2.6
FBgn0086708	stv	NM_001274876	1.82919	0.000163887	2.6
FBgn0025874	Meics	NM_001274886	0.837937	0.00684863	0
FBgn0036428	Gbs-70E	NM_001274913	1.09727	0.00264111	14.75
FBgn0036451	CG9425	NM_001274919	0.698777	0.00668135	1.3
FBgn0267390	dop	NM_001274955	0.848373	0.00180168	1.3
FBgn0263601	mib1	NM_001274984	0.903266	0.000813406	1.3
FBgn0000017	Abl	NM_001275030	0.971761	0.000101617	0
FBgn0000017	Abl	NM_001275031	0.971761	0.000101617	0
FBgn0000017	Abl	NM_001275032	0.971761	0.000101617	0
FBgn0000017	Abl	NM_001275033	0.971761	0.000101617	0
FBgn0000017	Abl	NM_001275034	0.971761	0.000101617	0
FBgn0000017	Abl	NM_001275035	0.971761	0.000101617	0
FBgn0000017	Abl	NM_001275036	0.971761	0.000101617	0
FBgn0036684	CG3764	NM_001275048	1.61374	4.01e-06	7.7
FBgn0036684	CG3764	NM_001275049	1.61374	4.01e-06	7.7
FBgn0036837	CG18135	NM_001275099	1.51883	0.0043436	9.3
FBgn0036900	CG8765	NM_001275132	1.07476	8.53e-05	1.3
FBgn0036911	Fibp	NM_001275137	0.859307	0.00419829	1.3
FBgn0036911	Fibp	NM_001275138	0.859307	0.00419829	1.3
FBgn0036913	CG8334	NM_001275145	1.39557	1.76e-05	8.8
FBgn0036913	CG8334	NM_001275146	1.39557	1.76e-05	8.8
FBgn0036913	CG8334	NM_001275147	1.39557	1.76e-05	8.8
FBgn0036913	CG8334	NM_001275148	1.39557	1.76e-05	8.8
FBgn0016696	Pitslre	NM_001275193	1.00738	0.000548981	1.3
FBgn0037071	CG7632	NM_001275221	1.43433	8.92e-08	5.95
FBgn0086913	Rab26	NM_001275222	1.21682	0.000966027	1.3
FBgn0086913	Rab26	NM_001275223	1.21682	0.000966027	1.3
FBgn0261258	rgn	NM_001275226	1.05102	0.000320503	3.9
FBgn0261258	rgn	NM_001275227	1.05102	0.000320503	3.9
FBgn0052438	SMC5	NM_001275247	1.04911	5.96e-06	1.3
FBgn0037261	CG9775	NM_001275328	0.703188	0.00916216	0
FBgn0026417	Hus1-like	NM_001275338	1.05256	0.00495604	0
FBgn0259212	cno	NM_001275342	0.897644	0.000522007	0
FBgn0259212	cno	NM_001275343	0.897644	0.000522007	0
FBgn0259212	cno	NM_001275344	0.897644	0.000522007	0
FBgn0259212	cno	NM_001275345	0.897644	0.000522007	1
FBgn0013576	mtd	NM_001275349	1.78998	3.52e-06	1
FBgn0013576	mtd	NM_001275350	1.78998	3.52e-06	8.8
FBgn0264712	CG1172	NM_001275351	0.871844	0.00055342	14.45
FBgn0051550	CG31550	NM_001275356	1.3324	1.41e-06	0
FBgn0037379	CG10979	NM_001275372	0.858918	0.00146004	1.3
FBgn0267698	Pak	NM_001275380	0.806038	0.00299889	7.5
FBgn0267698	Pak	NM_001275381	0.806038	0.00299889	7.5
FBgn0267698	Pak	NM_001275382	0.806038	0.00299889	15
FBgn0267698	Pak	NM_001275383	0.806038	0.00299889	15
FBgn0267698	Pak	NM_001275384	0.806038	0.00299889	15
FBgn0264495	gpp	NM_001275387	1.11923	4.81e-05	2.6
FBgn0261238	Alh	NM_001275399	1.55214	4.14e-06	9.3
FBgn0261238	Alh	NM_001275400	1.55214	4.14e-06	9.3
FBgn0261238	Alh	NM_001275401	1.55214	4.14e-06	1.3
FBgn0261238	Alh	NM_001275402	1.55214	4.14e-06	1.3
FBgn0261238	Alh	NM_001275403	1.55214	4.14e-06	9.3
FBgn0037533	CD98hc	NM_001275425	0.856496	0.00159596	1.3
FBgn0037533	CD98hc	NM_001275426	0.856496	0.00159596	1.3
FBgn0037533	CD98hc	NM_001275427	0.856496	0.00159596	1.3
FBgn0037603	CG11753	NM_001275447	0.861407	0.00519466	1.3
FBgn0037603	CG11753	NM_001275448	0.861407	0.00519466	1.3
FBgn0266410	CG45050	NM_001275478	0.881007	0.00100754	23.3
FBgn0266410	CG45050	NM_001275479	0.881007	0.00100754	24.6
FBgn0266410	CG45050	NM_001275480	0.881007	0.00100754	24.6
FBgn0266410	CG45050	NM_001275481	0.881007	0.00100754	2.6
FBgn0000723	FER	NM_001275482	1.08478	2.62e-06	10.4
FBgn0000723	FER	NM_001275483	1.08478	2.62e-06	10.4
FBgn0037720	CG8312	NM_001275498	0.855469	0.00814401	5.6
FBgn0037720	CG8312	NM_001275499	0.855469	0.00814401	5.6
FBgn0002868	MtnA	NM_001275509	1.04043	0.00155363	0
FBgn0261808	cu	NM_001275542	3.37373	8.59e-08	0
FBgn0011774	Irbp	NM_001275545	1.06335	2.69e-05	0
FBgn0037949	CG17360	NM_001275557	0.843393	0.00586086	6.5
FBgn0002719	Men	NM_001275580	1.30442	1.53e-05	1.3
FBgn0038100	Paip2	NM_001275586	1.29384	4e-05	0
FBgn0038168	omd	NM_001275613	0.959885	8.76e-05	0
FBgn0038168	omd	NM_001275614	0.959885	8.76e-05	0
FBgn0026441	ear	NM_001275666	0.763065	0.00252126	0
FBgn0026441	ear	NM_001275667	0.763065	0.00252126	6.5
FBgn0003117	pnr	NM_001275691	1.13285	2.68e-05	12.8
FBgn0003117	pnr	NM_001275692	1.13285	2.68e-05	12.8
FBgn0010877	l(3)05822	NM_001275773	1.55075	1.34e-11	5.4
FBgn0010877	l(3)05822	NM_001275774	1.55075	1.34e-11	5.4
FBgn0261113	Xrp1	NM_001275789	1.55748	3.13e-08	0
FBgn0261113	Xrp1	NM_001275790	1.55748	3.13e-08	0
FBgn0038720	CG6231	NM_001275805	1.31609	1.36e-06	2.3
FBgn0038720	CG6231	NM_001275806	1.31609	1.36e-06	2.3
FBgn0024963	GluClalpha	NM_001275811	2.39229	0.00243865	19.4
FBgn0038735	CG4662	NM_001275812	0.855153	0.00798169	7.7
FBgn0038735	CG4662	NM_001275813	0.855153	0.00798169	7.7
FBgn0038735	CG4662	NM_001275814	0.855153	0.00798169	1.3
FBgn0014029	2002-09-01	NM_001275835	0.756082	0.00757758	1.3
FBgn0260004	Snmp1	NM_001275874	2.11036	0.000537375	1.3
FBgn0038872	Nelf-A	NM_001275875	1.02133	2.98e-05	6.5
FBgn0038909	CG6569	NM_001275883	1.6734	0.00310832	0
FBgn0067317	Cby	NM_001275884	2.78722	0.000393985	0
FBgn0264490	Eip93F	NM_001275888	1.3757	0.00281313	42.8
FBgn0046114	Gclm	NM_001275916	1.17841	6.95e-07	1
FBgn0051151	wge	NM_001275918	0.975568	0.00395294	2.6
FBgn0039026	CG7029	NM_001275922	0.981799	0.000112136	7.2
FBgn0039026	CG7029	NM_001275923	0.981799	0.000112136	7.2
FBgn0039026	CG7029	NM_001275924	0.981799	0.000112136	7.2
FBgn0266719	Unc-13-4B	NM_001276018	1.05845	1.57e-05	0
FBgn0027508	Tnks	NM_001276034	0.701908	0.00810476	3.9
FBgn0051092	LpR2	NM_001276041	1.79433	0.00964477	0
FBgn0051092	LpR2	NM_001276042	1.79433	0.00964477	4.65
FBgn0004359	T48	NM_001276070	1.60406	0.00041209	1.3
FBgn0000659	fkh	NM_001276109	2.72469	0.00562757	7.5
FBgn0039633	CG11873	NM_001276122	0.801217	0.00202349	13.4
FBgn0039633	CG11873	NM_001276123	0.801217	0.00202349	13.4
FBgn0039633	CG11873	NM_001276124	0.801217	0.00202349	13.4
FBgn0005596	yem	NM_001276125	1.24517	3.91e-08	5.8
FBgn0028476	CG15817	NM_001276132	0.705229	0.00688634	6.2
FBgn0266411	sima	NM_001276171	1.05664	0.000514467	2.3
FBgn0039747	AdoR	NM_001276172	2.80693	0.00565405	2.3
FBgn0015222	Fer1HCH	NM_001276175	1.01182	0.00340313	0
FBgn0027598	cindr	NM_001276195	0.814153	0.00782047	1.3
FBgn0027598	cindr	NM_001276196	0.814153	0.00782047	1.3
FBgn0027598	cindr	NM_001276197	0.814153	0.00782047	1.3
FBgn0027598	cindr	NM_001276198	0.814153	0.00782047	1.3
FBgn0027598	cindr	NM_001276199	0.814153	0.00782047	1.3
FBgn0027598	cindr	NM_001276200	0.814153	0.00782047	2.6
FBgn0261988	Gprk2	NM_001276214	1.49922	2.22e-09	1.3
FBgn0040350	CG3690	NM_001297835	3.75071	0.00455842	2.6
FBgn0025381	rush	NM_001297855	0.839264	0.00234648	2.3
FBgn0004655	wapl	NM_001297875	0.843904	0.000447392	2.6
FBgn0023215	Mnt	NM_001297913	0.939348	0.00664864	0
FBgn0029766	CG15784	NM_001297962	2.07824	1.06e-10	1.3
FBgn0029768	SPR	NM_001297963	3.08757	0.00383234	3.9
FBgn0029768	SPR	NM_001297964	3.08757	0.00383234	5.2
FBgn0052758	CG32758	NM_001297977	0.708435	0.00640512	29
FBgn0029840	raptor	NM_001297995	0.692374	0.00852262	4.6
FBgn0250869	CG42240	NM_001298013	1.64113	9.78e-06	1.3
FBgn0029896	CG3168	NM_001298028	2.58221	6.54e-08	3.9
FBgn0029896	CG3168	NM_001298029	2.58221	6.54e-08	3.9
FBgn0029896	CG3168	NM_001298030	2.58221	6.54e-08	3.9
FBgn0029896	CG3168	NM_001298031	2.58221	6.54e-08	5.2
FBgn0030026	sni	NM_001298083	0.959255	0.00304462	0
FBgn0030087	CG7766	NM_001298107	0.930564	0.00315979	3.6
FBgn0040236	c11.1	NM_001298121	1.37571	1.82e-09	5.65
FBgn0085478	CG34449	NM_001298122	0.950161	0.000156732	15.1
FBgn0085478	CG34449	NM_001298123	0.950161	0.000156732	15.1
FBgn0052695	CG32695	NM_001298135	3.47851	0.00340313	3.9
FBgn0052695	CG32695	NM_001298136	3.47851	0.00340313	9.3
FBgn0030246	CG1582	NM_001298169	0.94016	0.000420242	2.6
FBgn0030274	Lint-1	NM_001298184	1.06026	6.8e-05	1.3
FBgn0030293	CG1737	NM_001298189	0.723187	0.00660319	6.9
FBgn0030293	CG1737	NM_001298190	0.723187	0.00660319	6.9
FBgn0030510	CG12177	NM_001298293	1.16852	0.000252411	1
FBgn0030510	CG12177	NM_001298294	1.16852	0.000252411	1
FBgn0003301	rut	NM_001298317	0.864362	0.00746394	11.7
FBgn0011764	Dsp1	NM_001298393	0.705703	0.00746803	7.8
FBgn0026181	Rok	NM_001298406	0.785306	0.0016314	9
FBgn0026181	Rok	NM_001298407	0.785306	0.0016314	0
FBgn0026181	Rok	NM_001298408	0.785306	0.0016314	2.3
FBgn0028343	l(1)G0222	NM_001298446	1.0561	2.95e-05	0
FBgn0261570	CG42684	NM_001298456	1.66804	8.98e-08	0
FBgn0261570	CG42684	NM_001298457	1.66804	8.98e-08	0
FBgn0261570	CG42684	NM_001298458	1.66804	8.98e-08	0
FBgn0261570	CG42684	NM_001298459	1.66804	8.98e-08	0
FBgn0259168	mnb	NM_001298464	1.46334	1.44e-09	0
FBgn0030893	RhoGAP16F	NM_001298471	0.779737	0.00350886	0
FBgn0030893	RhoGAP16F	NM_001298472	0.779737	0.00350886	0
FBgn0027335	Rip11	NM_001298482	0.936559	0.00055342	2.3
FBgn0027335	Rip11	NM_001298483	0.936559	0.00055342	2.3
FBgn0027335	Rip11	NM_001298484	0.936559	0.00055342	1.3
FBgn0261461	RhoGAP18B	NM_001298497	0.924298	0.00129038	0
FBgn0031006	rictor	NM_001298503	0.731166	0.00390155	5.4
FBgn0031006	rictor	NM_001298504	0.731166	0.00390155	5.4
FBgn0031050	Arp10	NM_001298523	0.921903	0.00173245	1.3
FBgn0031051	Ranbp21	NM_001298524	0.769512	0.00435794	11.9
FBgn0031059	CG14229	NM_001298530	1.33538	2.56e-05	3.6
FBgn0040089	meso18E	NM_001298531	0.71178	0.00841871	1.3
FBgn0040089	meso18E	NM_001298532	0.71178	0.00841871	1.3
FBgn0031115	CG11710	NM_001298563	0.809102	0.00314599	2.6
FBgn0031144	CG1529	NM_001298577	0.782263	0.00388835	2.6
FBgn0052512	CG32512	NM_001298580	1.24067	0.00203203	10.85
FBgn0001565	Hlc	NM_001298588	1.12068	0.000194163	0
FBgn0020272	mst	NM_001298589	0.992653	0.000813406	3.9
FBgn0005660	Ets21C	NM_001298618	2.18928	2.1e-15	1.3
FBgn0005660	Ets21C	NM_001298619	2.18928	2.1e-15	0
FBgn0013323	Ptth	NM_001298621	2.21819	0.000118656	0
FBgn0261560	Thor	NM_001298659	4.13705	2.87e-20	0
FBgn0041150	hoe1	NM_001298678	2.94167	0.00123606	5.2
FBgn0016076	vri	NM_001298694	1.16646	0.00161022	6.7
FBgn0016076	vri	NM_001298695	1.16646	0.00161022	6.7
FBgn0031759	lid	NM_001298720	0.680597	0.0098653	11.9
FBgn0043854	slam	NM_001298739	3.41691	0.000122573	0
FBgn0031883	Caper	NM_001298771	1.05153	7.24e-05	2.6
FBgn0031883	Caper	NM_001298772	1.05153	7.24e-05	2.6
FBgn0031883	Caper	NM_001298773	1.05153	7.24e-05	3.9
FBgn0031883	Caper	NM_001298774	1.05153	7.24e-05	6.9
FBgn0031883	Caper	NM_001298775	1.05153	7.24e-05	2.6
FBgn0031955	CG14535	NM_001298797	3.51735	0.00915576	8.8
FBgn0031971	Sirup	NM_001298805	3.61523	1.16e-14	1.3
FBgn0027780	U26	NM_001298825	0.982199	0.00246781	5.9
FBgn0004914	Hnf4	NM_001298829	1.40359	3.32e-09	2.6
FBgn0032338	CG16854	NM_001298902	3.56174	1.51e-05	5.4
FBgn0019890	Smg5	NM_001298985	1.26318	1.15e-07	0
FBgn0001994	crp	NM_001299047	1.21659	8.09e-06	5.2
FBgn0032602	ppk17	NM_001299059	3.90891	0.000218605	1.3
FBgn0032666	CG5758	NM_001299099	1.62939	0.00427456	6.5
FBgn0032666	CG5758	NM_001299100	1.62939	0.00427456	6.5
FBgn0032666	CG5758	NM_001299101	1.62939	0.00427456	6.5
FBgn0032699	CG10383	NM_001299126	0.978321	0.00368089	0
FBgn0015772	Nak	NM_001299146	0.663574	0.00985089	10.1
FBgn0032731	Swip-1	NM_001299150	1.02551	0.000261788	3.9
FBgn0003475	spir	NM_001299170	1.69532	1.65e-07	0
FBgn0003475	spir	NM_001299171	1.69532	1.65e-07	13.2
FBgn0051678	CG31678	NM_001299177	0.832981	0.000883067	3.9
FBgn0032938	CG8671	NM_001299195	0.742503	0.00545438	3.9
FBgn0033155	Br140	NM_001299226	1.07912	4.96e-06	4.6
FBgn0033177	CG11141	NM_001299230	1.39819	7.98e-09	6.5
FBgn0033226	CG1882	NM_001299239	1.79266	1.27e-13	1.3
FBgn0033226	CG1882	NM_001299240	1.79266	1.27e-13	1.3
FBgn0033226	CG1882	NM_001299241	1.79266	1.27e-13	1.3
FBgn0050372	Asap	NM_001299254	1.06673	1.36e-05	8
FBgn0005619	Hdc	NM_001299345	2.96984	0.00061466	0
FBgn0033544	CG7220	NM_001299364	1.05433	0.000208105	8.8
FBgn0040765	luna	NM_001299374	1.40772	4.2e-08	3.3
FBgn0033578	BBS4	NM_001299376	2.06282	0.00120787	0
FBgn0033584	CG7737	NM_001299379	2.27853	6.91e-17	5.2
FBgn0026573	ADD1	NM_001299394	0.971283	0.000553267	0
FBgn0011592	fra	NM_001299424	2.51694	3.39e-08	8.55
FBgn0033783	CG17019	NM_001299436	0.737923	0.00407204	0
FBgn0033791	Drl-2	NM_001299442	4.43368	0.000221861	8
FBgn0033897	Rcd1	NM_001299475	1.02016	1.64e-05	0
FBgn0261276	Opa1	NM_001299482	1.148	5.02e-06	1.3
FBgn0261276	Opa1	NM_001299483	1.148	5.02e-06	1.3
FBgn0261276	Opa1	NM_001299484	1.148	5.02e-06	7.5
FBgn0034049	bdg	NM_001299540	1.05928	2.5e-05	0
FBgn0034068	casp	NM_001299544	0.910048	0.000153261	1.3
FBgn0085428	Nox	NM_001299556	2.46313	0.00139703	1
FBgn0085428	Nox	NM_001299557	2.46313	0.00139703	1
FBgn0024315	Picot	NM_001299567	1.66077	5.72e-05	1.3
FBgn0024315	Picot	NM_001299568	1.66077	5.72e-05	1.3
FBgn0028953	CG14478	NM_001299600	1.50123	1.93e-10	1.3
FBgn0028953	CG14478	NM_001299601	1.50123	1.93e-10	1.3
FBgn0028494	CG6424	NM_001299617	1.41843	0.000771556	6.5
FBgn0063492	GstE8	NM_001299642	1.66583	1.6e-11	1.3
FBgn0034354	GstE11	NM_001299646	1.41652	0.000245176	3.9
FBgn0034389	Mctp	NM_001299661	0.832538	0.00750572	6.65
FBgn0263395	hppy	NM_001299675	0.945873	0.000315911	6.2
FBgn0263395	hppy	NM_001299676	0.945873	0.000315911	6.2
FBgn0263395	hppy	NM_001299677	0.945873	0.000315911	6.2
FBgn0016984	sktl	NM_001299717	0.698264	0.00612647	0
FBgn0016984	sktl	NM_001299718	0.698264	0.00612647	0
FBgn0243516	Vrp1	NM_001299775	0.973931	0.000426661	3.6
FBgn0034741	CG4269	NM_001299800	4.02161	6.19e-08	5.8
FBgn0034741	CG4269	NM_001299801	4.02161	6.19e-08	8.4
FBgn0053143	CG33143	NM_001299803	3.38141	0.000673172	4.9
FBgn0053143	CG33143	NM_001299804	3.38141	0.000673172	4.9
FBgn0005612	Sox14	NM_001299872	2.41421	7.44e-21	2.6
FBgn0050421	CG30421	NM_001299926	0.881725	0.000889879	6.7
FBgn0050421	CG30421	NM_001299927	0.881725	0.000889879	2.6
FBgn0035084	CG15861	NM_001299934	1.54481	0.00665949	3.9
FBgn0001316	klar	NM_001299959	0.872131	0.0011263	1.3
FBgn0001316	klar	NM_001299960	0.872131	0.0011263	3.6
FBgn0025676	CkIIalpha-i3	NM_001299961	0.797825	0.00615541	0
FBgn0041342	Cct1	NM_001299969	1.44137	2.5e-06	3.3
FBgn0035713	velo	NM_001300027	1.06731	1.87e-05	0
FBgn0027569	cert	NM_001300049	0.839246	0.00208005	2
FBgn0040827	CG13315	NM_001300062	2.73442	2.41e-09	1.3
FBgn0001225	Hsp26	NM_001300071	1.9475	1.19e-05	2.6
FBgn0040305	MTF-1	NM_001300073	0.834037	0.00996937	0
FBgn0040305	MTF-1	NM_001300074	0.834037	0.00996937	5.2
FBgn0013469	klu	NM_001300095	2.8412	0.00735226	15.5
FBgn0036324	CG12520	NM_001300124	1.79183	0.00774108	0
FBgn0036374	Spt20	NM_001300133	0.85078	0.00106621	6.5
FBgn0263232	Nxf3	NM_001300135	1.01526	0.00253596	7.2
FBgn0036576	CG5151	NM_001300149	1.14358	8.54e-05	6.7
FBgn0036576	CG5151	NM_001300150	1.14358	8.54e-05	7.7
FBgn0000017	Abl	NM_001300156	0.971761	0.000101617	28.5
FBgn0014037	Su(Tpl)	NM_001300193	1.2648	9.18e-07	3.9
FBgn0086913	Rab26	NM_001300213	1.21682	0.000966027	6.2
FBgn0264785	Hph	NM_001300242	2.64389	2.31e-16	7.8
FBgn0243512	puc	NM_001300294	1.53349	1.61e-08	5.6
FBgn0037554	DNApol-iota	NM_001300298	1.67051	9.78e-13	6.7
FBgn0266410	CG45050	NM_001300317	0.881007	0.00100754	24.6
FBgn0266410	CG45050	NM_001300318	0.881007	0.00100754	2.6
FBgn0051352	Unc-115a	NM_001300328	1.05261	0.00345936	14.7
FBgn0051352	Unc-115a	NM_001300329	1.05261	0.00345936	14.7
FBgn0051352	Unc-115a	NM_001300330	1.05261	0.00345936	14.7
FBgn0051352	Unc-115a	NM_001300331	1.05261	0.00345936	3.9
FBgn0051352	Unc-115a	NM_001300332	1.05261	0.00345936	0
FBgn0038220	CG12207	NM_001300396	2.52635	7.65e-15	2.6
FBgn0262127	kibra	NM_001300400	1.03584	4.5e-05	5.95
FBgn0038286	CG6966	NM_001300404	1.10127	9.9e-05	5.2
FBgn0022787	Hel89B	NM_001300422	1.06949	0.00181009	1
FBgn0086370	sra	NM_001300432	1.02144	0.00135077	4.9
FBgn0038420	CG10311	NM_001300435	2.19125	0.00207685	6.95
FBgn0038652	CG7720	NM_001300470	1.92567	3.47e-09	0
FBgn0024963	GluClalpha	NM_001300479	2.39229	0.00243865	1
FBgn0024963	GluClalpha	NM_001300480	2.39229	0.00243865	19.4
FBgn0024963	GluClalpha	NM_001300481	2.39229	0.00243865	1
FBgn0014135	bnl	NM_001300482	2.45361	3.35e-10	6.8
FBgn0038872	Nelf-A	NM_001300509	1.02133	2.98e-05	6.5
FBgn0039209	CG13624	NM_001300576	0.906244	0.00104487	1
FBgn0039282	Bili	NM_001300592	3.15791	0.00208005	16.75
FBgn0039419	CG12290	NM_001300611	1.10561	0.000536654	6.5
FBgn0004842	RYa-R	NM_001300623	2.78846	0.00562757	0
FBgn0004842	RYa-R	NM_001300624	2.78846	0.00562757	0
FBgn0039492	CG6051	NM_001300627	1.46388	9.39e-10	2.3
FBgn0000659	fkh	NM_001300645	2.72469	0.00562757	7.5
FBgn0039678	Obp99a	NM_001300657	1.96313	0.000937149	0
FBgn0001297	kay	NM_001300662	0.818747	0.00485203	7.8
FBgn0266411	sima	NM_001300670	1.05664	0.000514467	2.3
FBgn0015222	Fer1HCH	NM_001300679	1.01182	0.00340313	0
FBgn0039851	mey	NM_001300693	2.528	0.00985089	1.3
FBgn0001222	Hsf	NM_057227	1.85168	5.35e-17	5.65
FBgn0001258	ImpL3	NM_057233	5.63825	2.03e-17	4.1
FBgn0001301	kel	NM_057241	0.69391	0.007669	5.2
FBgn0001941	ifc	NM_057246	1.10227	0.000332664	3.9
FBgn0001994	crp	NM_057257	1.21659	8.09e-06	3.9
FBgn0002069	Aats-asp	NM_057261	1.04872	4.44e-05	1
FBgn0002922	nau	NM_057302	1.08904	0.00948445	0
FBgn0003117	pnr	NM_057337	1.13285	2.68e-05	3.6
FBgn0003231	ref(2)P	NM_057352	1.00776	3.28e-05	1.3
FBgn0003396	shn	NM_057375	1.46664	1.36e-10	2.3
FBgn0003396	shn	NM_057376	1.46664	1.36e-10	2.3
FBgn0003520	stau	NM_057403	0.948608	0.000121379	16
FBgn0003862	trx	NM_057421	0.787883	0.0079544	5.2
FBgn0003862	trx	NM_057422	0.787883	0.0079544	5.2
FBgn0261988	Gprk2	NM_057519	1.49922	2.22e-09	8.5
FBgn0004893	bowl	NM_057535	1.52522	2.71e-10	9.3
FBgn0004914	Hnf4	NM_057539	1.40359	3.32e-09	2.6
FBgn0005596	yem	NM_057545	1.24517	3.91e-08	6.8
FBgn0005612	Sox14	NM_057546	2.41421	7.44e-21	2.6
FBgn0005642	wdn	NM_057552	1.15236	1.05e-06	0
FBgn0000256	capu	NM_057618	1.00935	0.000348661	1.3
FBgn0011207	pelo	NM_057634	1.07382	2.18e-05	1.3
FBgn0011674	insc	NM_057676	1.89981	1.04e-05	5.2
FBgn0013469	klu	NM_057714	2.8412	0.00735226	9
FBgn0013762	Cdk5	NM_057732	0.838593	0.00316057	6.5
FBgn0013764	Chi	NM_057734	0.801388	0.00167515	1.3
FBgn0013765	cnn	NM_057736	0.973448	0.00148537	1.3
FBgn0014018	Rel	NM_057746	2.0405	2.31e-16	0
FBgn0000376	crm	NM_057757	1.2235	2.91e-07	6.7
FBgn0000382	csw	NM_057782	0.858095	0.00542329	14.3
FBgn0000382	csw	NM_057783	0.858095	0.00542329	15.6
FBgn0015772	Nak	NM_057817	0.663574	0.00985089	8
FBgn0015772	Nak	NM_057818	0.663574	0.00985089	10.6
FBgn0015801	Reg-5	NM_057825	0.95183	0.00407356	1.3
FBgn0015803	RtGEF	NM_057826	0.701583	0.00929413	7.7
FBgn0000413	da	NM_057841	0.847701	0.00104487	0
FBgn0016076	vri	NM_057843	1.16646	0.00161022	6.7
FBgn0016984	sktl	NM_057858	0.698264	0.00612647	2.6
FBgn0019949	Cdk9	NM_057878	0.972019	0.00176804	0
FBgn0020309	crol	NM_057895	0.792436	0.00404273	3.9
FBgn0020309	crol	NM_057896	0.792436	0.00404273	9.85
FBgn0020309	crol	NM_057897	0.792436	0.00404273	9.85
FBgn0020545	kraken	NM_057917	0.786716	0.00165541	1.3
FBgn0020764	Alas	NM_057933	1.14631	0.000951539	0
FBgn0000482	dor	NM_057938	0.989489	6.62e-05	2.6
FBgn0261560	Thor	NM_057947	4.13705	2.87e-20	0
FBgn0024912	agt	NM_058018	1.45912	4.64e-05	0
FBgn0025373	Fpps	NM_058032	1.11665	0.00267631	1.3
FBgn0025885	Inos	NM_058057	0.997726	0.00220691	0
FBgn0026378	Rep	NM_058072	0.915537	0.000550998	2.6
FBgn0026417	Hus1-like	NM_058078	1.05256	0.00495604	0
FBgn0026439	Eaat1	NM_058080	2.12653	0.00354136	10.55
FBgn0000721	for	NM_058139	0.732482	0.00729496	3.6
FBgn0000721	for	NM_058141	0.732482	0.00729496	3.6
FBgn0000721	for	NM_058142	0.732482	0.00729496	3.6
FBgn0001079	fu	NM_058151	0.795802	0.00315979	5.2
FBgn0026144	CBP	NM_078515	4.11599	1.87e-05	3.6
FBgn0004856	Bx42	NM_078538	0.86329	0.000698154	0
FBgn0003411	sisA	NM_078561	3.63231	0.000268276	1.3
FBgn0041203	LIMK1	NM_078584	1.26387	5.49e-08	7.25
FBgn0025463	Bap60	NM_078588	0.689278	0.0094583	0
FBgn0003301	rut	NM_078601	0.864362	0.00746394	11.7
FBgn0000535	eag	NM_078603	2.64513	0.00613149	34.65
FBgn0010315	CycD	NM_078631	1.03062	1.77e-05	1.3
FBgn0000257	car	NM_078686	1.01004	0.000339846	9.55
FBgn0031106	Syx16	NM_078696	1.12806	3.25e-05	3.35
FBgn0001565	Hlc	NM_078710	1.12068	0.000194163	2.6
FBgn0020272	mst	NM_078711	0.992653	0.000813406	0
FBgn0005660	Ets21C	NM_078721	2.18928	2.1e-15	0
FBgn0031461	daw	NM_078737	3.6961	2.46e-08	6.2
FBgn0041111	lilli	NM_078740	0.900702	0.000194163	9.1
FBgn0031759	lid	NM_078762	0.680597	0.0098653	3.9
FBgn0086347	Myo31DF	NM_078814	1.14815	0.000167894	4.1
FBgn0011676	Nos	NM_078817	4.87312	6.78e-15	0
FBgn0032336	AstC	NM_078818	6.49797	0.000169776	7.5
FBgn0028509	CenG1A	NM_078838	0.813953	0.00763459	3.9
FBgn0016930	Dyrk2	NM_078840	1.30539	6.19e-08	3.9
FBgn0024183	vig	NM_078848	0.872182	0.00488974	0
FBgn0264695	Mhc	NM_078863	1.91981	0.00860175	5.4
FBgn0041184	Socs36E	NM_078869	3.61379	4.69e-19	8
FBgn0000099	ap	NM_078897	1.21562	0.000218183	10.6
FBgn0003074	Pgi	NM_078939	1.23884	1.64e-06	2.6
FBgn0003071	Pfk	NM_078952	1.45349	1.12e-05	1.3
FBgn0005619	Hdc	NM_078955	2.96984	0.00061466	0
FBgn0033518	Prx2540-2	NM_078959	6.45352	4.81e-12	4.1
FBgn0011592	fra	NM_078992	2.51694	3.39e-08	8.55
FBgn0041579	AttC	NM_079005	4.58221	7.41e-39	1.3
FBgn0000662	fl(2)d	NM_079008	0.752649	0.00327892	5.2
FBgn0012042	AttA	NM_079021	2.2245	4.81e-12	1.3
FBgn0041581	AttB	NM_079022	2.25159	1.45e-11	4.1
FBgn0013772	Cyp6a8	NM_079025	1.4764	0.00128631	2.6
FBgn0028424	JhI-26	NM_079037	1.82234	9.55e-05	1.3
FBgn0040294	POSH	NM_079052	1.51333	2.56e-11	1.3
FBgn0004919	gol	NM_079140	0.935864	0.00277565	11.2
FBgn0001316	klar	NM_079149	0.872131	0.0011263	3.6
FBgn0025676	CkIIalpha-i3	NM_079151	0.797825	0.00615541	0
FBgn0016794	dos	NM_079166	1.65714	1.91e-11	5.65
FBgn0263108	BtbVII	NM_079172	0.739119	0.00376161	4.9
FBgn0010381	Drs	NM_079177	2.79243	1.56e-13	0
FBgn0001257	ImpL2	NM_079197	1.81471	1.75e-05	0
FBgn0035540	Syx17	NM_079202	1.00156	0.00471853	0
FBgn0016031	lama	NM_079209	0.872829	0.00627202	0
FBgn0010825	Gug	NM_079249	0.880734	0.00137344	12.3
FBgn0000121	Arr2	NM_079252	5.65495	0.000144246	0
FBgn0001168	h	NM_079253	1.76375	2.96e-10	8
FBgn0000356	Cp16	NM_079257	3.39525	0.00388263	0
FBgn0003149	Prm	NM_079258	2.97247	0.00893997	2.6
FBgn0011769	Fdxh	NM_079269	1.67385	7.88e-07	0
FBgn0001225	Hsp26	NM_079273	1.9475	1.19e-05	2.6
FBgn0001224	Hsp23	NM_079275	2.05863	9.19e-05	1.3
FBgn0014343	mirr	NM_079323	2.67649	6.32e-07	5.95
FBgn0025874	Meics	NM_079338	0.837937	0.00684863	0
FBgn0000568	Eip75B	NM_079409	1.19867	2.23e-05	10.6
FBgn0005386	ash1	NM_079436	0.907213	0.000637157	8
FBgn0001247	Ide	NM_079458	0.78719	0.00161544	0
FBgn0259212	cno	NM_079508	0.897644	0.000522007	0
FBgn0261238	Alh	NM_079526	1.55214	4.14e-06	9.3
FBgn0015568	alpha-Est1	NM_079545	0.910296	0.000339846	0
FBgn0243512	puc	NM_079549	1.53349	1.61e-08	5.6
FBgn0020249	stck	NM_079554	1.05374	2.55e-05	0
FBgn0000723	FER	NM_079564	1.08478	2.62e-06	10.4
FBgn0002868	MtnA	NM_079575	1.04043	0.00155363	0
FBgn0038100	Paip2	NM_079610	1.29384	4e-05	5.2
FBgn0003598	Su(var)3-7	NM_079618	0.970217	3.31e-05	7.5
FBgn0263755	Su(var)3-9	NM_079633	1.37505	5.33e-05	3.9
FBgn0086370	sra	NM_079654	1.02144	0.00135077	4.9
FBgn0038530	AttD	NM_079667	2.92943	3.99e-07	2.6
FBgn0014029	2002-09-01	NM_079693	0.756082	0.00757758	1.3
FBgn0013984	InR	NM_079712	1.26317	4.85e-05	23.55
FBgn0039056	CenB1A	NM_079734	1.07321	1.87e-05	1.3
FBgn0040227	eIF-3p66	NM_079739	0.899442	0.00444122	1.3
FBgn0025574	Pli	NM_079742	1.51	5e-09	2.6
FBgn0001098	Gdh	NM_079746	1.94567	8.28e-07	1.3
FBgn0020647	KrT95D	NM_079749	1.12525	7.35e-05	10.6
FBgn0004359	T48	NM_079798	1.60406	0.00041209	1.3
FBgn0004842	RYa-R	NM_079801	2.78846	0.00562757	0
FBgn0000659	fkh	NM_079818	2.72469	0.00562757	0
FBgn0266411	sima	NM_079845	1.05664	0.000514467	2.3
FBgn0000276	CecA1	NM_079849	1.32434	1.18e-06	7.3
FBgn0000277	CecA2	NM_079850	1.10065	0.00196609	2.6
FBgn0000278	CecB	NM_079851	2.06615	1.79e-15	1.3
FBgn0266268	FeCH	NM_079874	0.806269	0.00400457	1
FBgn0028978	trbl	NM_079933	1.27118	3.56e-07	4.65
FBgn0003076	Pgm	NM_079936	1.48399	2.91e-07	1.3
FBgn0267698	Pak	NM_079942	0.806038	0.00299889	7.5
FBgn0015296	Shc	NM_079944	0.895783	0.00276512	3.9
FBgn0015372	RabX1	NM_079974	0.783329	0.00550898	0
FBgn0016977	spen	NM_079979	1.0667	0.000889879	10.8
FBgn0029123	SoxN	NM_079996	1.24654	0.000106057	3.9
FBgn0015295	shark	NM_080004	1.10029	9.83e-06	2.6
FBgn0259938	cwo	NM_080036	1.33842	0.00161346	3.9
FBgn0264270	Sxl	NM_080052	1.22446	0.0016314	1.3
FBgn0013276	Hsp70Ab	NM_080059	3.60241	6.26e-05	2.6
FBgn0000395	cv-2	NM_080070	2.27183	3.79e-15	4.9
FBgn0002552	lin	NM_080076	0.908741	0.000350928	2.8
FBgn0004373	fwd	NM_080083	1.12078	3.28e-06	6.5
FBgn0010803	Aats-trp	NM_080087	0.947395	0.000166981	1.3
FBgn0015037	Cyp4p1	NM_080089	3.58755	4.03e-07	1.3
FBgn0000017	Abl	NM_080104	0.971761	0.000101617	0
FBgn0001186	Hex-A	NM_080109	1.56935	1.21e-06	0
FBgn0003475	spir	NM_080115	1.69532	1.65e-07	9.9
FBgn0015222	Fer1HCH	NM_080134	1.01182	0.00340313	0
FBgn0002719	Men	NM_080141	1.30442	1.53e-05	1.3
FBgn0002891	mus205	NM_080142	1.06627	1.87e-05	0
FBgn0010038	GstD2	NM_080173	3.55492	2.55e-05	3
FBgn0013278	Hsp70Bb	NM_080188	4.52429	1.51e-08	2.6
FBgn0002283	l(3)73Ah	NM_080194	1.33974	1.41e-07	3.6
FBgn0040237	bor	NM_080257	1.15578	3.26e-06	2.3
FBgn0261618	larp	NM_080259	2.21812	1.16e-12	9.55
FBgn0004655	wapl	NM_080303	0.843904	0.000447392	0
FBgn0031450	Hrs	NM_080360	0.732308	0.00448591	0
FBgn0264357	SNF4Agamma	NM_080509	1.31685	1.75e-06	1.3
FBgn0011774	Irbp	NM_080512	1.06335	2.69e-05	0
FBgn0026181	Rok	NM_080535	0.785306	0.0016314	9
FBgn0263773	fok	NM_080713	3.55589	1.23e-16	2
FBgn0011764	Dsp1	NM_080715	0.705703	0.00746803	17.65
FBgn0260855	Sec22	NM_130507	0.745805	0.00361845	4.9
FBgn0040350	CG3690	NM_130520	3.75071	0.00455842	2.6
FBgn0024364	CG11417	NM_130550	0.767731	0.0029099	0
FBgn0013720	pck	NM_130563	0.86243	0.00340531	0
FBgn0025383	CG14780	NM_130564	1.54134	5.03e-05	0
FBgn0025381	rush	NM_130567	0.839264	0.00234648	2.3
FBgn0023530	CG3740	NM_130576	0.952161	0.00844547	1.3
FBgn0261548	CG42666	NM_130589	1.67994	2.47e-11	2.3
FBgn0023512	eIF2B-epsilon	NM_130605	1.02576	0.000125484	0
FBgn0040395	Unc-76	NM_130625	0.804735	0.00377988	7.8
FBgn0024992	CG2658	NM_130661	1.12232	1.87e-05	0
FBgn0024973	CG2701	NM_130669	0.902789	0.000551215	1.3
FBgn0029659	CG16782	NM_130701	2.25217	0.00915576	1.3
FBgn0029660	CG10801	NM_130702	2.12751	0.00844547	0
FBgn0023215	Mnt	NM_130715	0.939348	0.00664864	0
FBgn0029766	CG15784	NM_131995	2.07824	1.06e-10	1.3
FBgn0029768	SPR	NM_131997	3.08757	0.00383234	3.9
FBgn0029822	CG12236	NM_132049	1.06498	1.87e-05	4.3
FBgn0005390	fs(1)M3	NM_132056	5.01534	0.00447238	0
FBgn0029840	raptor	NM_132066	0.692374	0.00852262	4.6
FBgn0029853	CG3781	NM_132075	0.974561	0.000321057	0
FBgn0029861	CG3815	NM_132083	1.19753	4.7e-07	1.3
FBgn0043796	CG12219	NM_132084	0.822901	0.0076744	0
FBgn0029896	CG3168	NM_132117	2.58221	6.54e-08	3.9
FBgn0029905	Nf-YC	NM_132126	1.49364	6.47e-10	1.3
FBgn0029944	Dok	NM_132163	1.13899	2.99e-05	9.1
FBgn0029957	CG12155	NM_132175	0.841499	0.00154772	0
FBgn0030003	CG2116	NM_132216	0.81883	0.0074892	0
FBgn0030026	sni	NM_132238	0.959255	0.00304462	0
FBgn0030087	CG7766	NM_132297	0.930564	0.00315979	3.6
FBgn0030121	Cfp1	NM_132328	1.3314	7.61e-07	1.3
FBgn0030174	CG15312	NM_132373	2.68536	0.00130777	0
FBgn0052676	CG32676	NM_132420	0.862049	0.00187435	6.95
FBgn0030228	BTBD9	NM_132421	0.773322	0.00423858	2.6
FBgn0030246	CG1582	NM_132435	0.94016	0.000420242	0
FBgn0030266	CG11122	NM_132457	0.752283	0.00633526	2.6
FBgn0030274	Lint-1	NM_132464	1.06026	6.8e-05	1.3
FBgn0030286	CG1657	NM_132476	1.13566	3.1e-05	2.6
FBgn0030293	CG1737	NM_132483	0.723187	0.00660319	6.9
FBgn0030314	CG11696	NM_132503	1.15862	1.71e-05	1.3
FBgn0030350	SelG	NM_132535	0.781852	0.00299046	2.3
FBgn0030364	CG15735	NM_132549	0.775889	0.00361845	0
FBgn0030484	GstT4	NM_132658	0.906692	0.00832345	1.3
FBgn0030486	Set2	NM_132660	0.713999	0.00445253	1.3
FBgn0030510	CG12177	NM_132683	1.16852	0.000252411	2.3
FBgn0030520	Pdcd4	NM_132690	1.27233	0.000103818	0
FBgn0030588	CG9521	NM_132749	3.1784	7.44e-21	2.3
FBgn0030589	CG9519	NM_132750	2.48095	0.00377988	0
FBgn0030638	CG11655	NM_132796	0.842389	0.00248121	0
FBgn0026666	l(1)G0136	NM_132834	1.21956	1.57e-05	0
FBgn0030680	CG8944	NM_132837	0.856401	0.00124508	12.7
FBgn0030684	CG8260	NM_132841	1.73171	0.00579588	0
FBgn0030808	RhoGAP15B	NM_132955	0.930503	0.00224271	4.9
FBgn0030834	CG8675	NM_132981	0.908998	0.00442708	0
FBgn0028343	l(1)G0222	NM_132993	1.0561	2.95e-05	0
FBgn0261570	CG42684	NM_133012	1.66804	8.98e-08	1.3
FBgn0030893	RhoGAP16F	NM_133039	0.779737	0.00350886	0
FBgn0027335	Rip11	NM_133085	0.936559	0.00055342	2.3
FBgn0261461	RhoGAP18B	NM_133123	0.924298	0.00129038	0
FBgn0261461	RhoGAP18B	NM_133124	0.924298	0.00129038	2.6
FBgn0031003	CG7889	NM_133140	0.942838	0.000784199	3.9
FBgn0031006	rictor	NM_133143	0.731166	0.00390155	5.4
FBgn0031008	CG8010	NM_133145	0.774023	0.00608127	0
FBgn0031010	CG8028	NM_133147	3.01954	4.01e-06	0
FBgn0031011	CG8034	NM_133148	0.843356	0.00570388	3.9
FBgn0031018	CG12200	NM_133155	2.04363	0.000570731	0
FBgn0003396	shn	NM_134279	1.46664	1.36e-10	2.3
FBgn0003862	trx	NM_134281	0.787883	0.0079544	5.2
FBgn0003862	trx	NM_134282	0.787883	0.0079544	5.2
FBgn0005612	Sox14	NM_134290	2.41421	7.44e-21	2.6
FBgn0000721	for	NM_134319	0.732482	0.00729496	3.6
FBgn0031050	Arp10	NM_134494	0.921903	0.00173245	1.3
FBgn0031051	Ranbp21	NM_134495	0.769512	0.00435794	10.6
FBgn0031059	CG14229	NM_134502	1.33538	2.56e-05	3.6
FBgn0031060	CG14231	NM_134503	0.906819	0.00448674	1.3
FBgn0031068	Alr	NM_134509	1.39975	1.27e-07	0
FBgn0031069	Pmp70	NM_134510	1.26793	4.69e-06	1.3
FBgn0031115	CG11710	NM_134549	0.809102	0.00314599	1.3
FBgn0031144	CG1529	NM_134577	0.782263	0.00388835	7.8
FBgn0052512	CG32512	NM_134584	1.24067	0.00203203	9.55
FBgn0031188	CG14613	NM_134619	1.05569	0.000220192	1.3
FBgn0031194	CG17598	NM_134624	0.975586	3.62e-05	2.6
FBgn0031220	CG4822	NM_134649	1.0998	0.000643367	1
FBgn0031257	CG4133	NM_134682	1.65269	0.00165076	1.3
FBgn0043364	cbt	NM_134685	1.43749	4.14e-05	2.6
FBgn0260933	rempA	NM_134686	1.20137	6.46e-06	0
FBgn0013323	Ptth	NM_134693	2.21819	0.000118656	0
FBgn0016926	Pino	NM_134724	1.50024	8.56e-08	3.6
FBgn0031307	MFS3	NM_134728	4.84372	1.42e-16	1
FBgn0031317	CG5118	NM_134737	2.10813	5.25e-21	1.3
FBgn0031318	CG4887	NM_134738	1.48911	5.76e-07	0
FBgn0031319	CG4896	NM_134739	1.15882	0.000190122	2
FBgn0031359	Rim2	NM_134771	1.69787	1.04e-10	0
FBgn0031374	CG7337	NM_134786	1.0108	0.00388835	13.9
FBgn0031412	CG16995	NM_134824	3.3279	0.00202911	4.3
FBgn0261647	Axud1	NM_134829	0.775331	0.00333297	11.2
FBgn0026479	Drp1	NM_134850	0.679347	0.00924827	2.3
FBgn0031457	CG3077	NM_134865	0.929345	0.000443416	2
FBgn0031478	CG8814	NM_134885	0.882099	0.000746269	3.3
FBgn0031489	CG17224	NM_134891	0.959243	0.00428396	0
FBgn0085423	CG34394	NM_134926	0.912668	0.00421111	17.6
FBgn0031530	pgant2	NM_134929	1.36793	0.00898641	6.2
FBgn0031536	Cog3	NM_134935	0.69931	0.00846357	3.9
FBgn0031547	Sr-CIV	NM_134945	2.26366	0.00451013	1.3
FBgn0031589	CG3714	NM_134974	1.12621	0.000518492	3.3
FBgn0031637	mxt	NM_135022	0.773756	0.00535579	3
FBgn0031643	CG3008	NM_135027	1.41362	2.49e-08	1.3
FBgn0041150	hoe1	NM_135031	2.94167	0.00123606	3.9
FBgn0041150	hoe1	NM_135032	2.94167	0.00123606	5.2
FBgn0031734	CG11147	NM_135110	2.78992	2.68e-05	3.6
FBgn0031739	CG14005	NM_135115	2.10398	3.09e-15	0
FBgn0031740	CG7239	NM_135116	1.21788	9.96e-07	1.3
FBgn0031768	CG12393	NM_135140	0.784586	0.00735226	0
FBgn0043854	slam	NM_135176	3.41691	0.000122573	0
FBgn0031836	CG11050	NM_135208	2.22044	8.17e-15	2.6
FBgn0031881	CG3476	NM_135249	1.24238	2.17e-05	1.3
FBgn0031883	Caper	NM_135251	1.05153	7.24e-05	1.3
FBgn0027515	CG7115	NM_135310	0.988902	0.000462374	6.15
FBgn0031955	CG14535	NM_135312	3.51735	0.00915576	8.8
FBgn0031971	Sirup	NM_135326	3.61523	1.16e-14	1.3
FBgn0027780	U26	NM_135386	0.982199	0.00246781	4.9
FBgn0032147	IP3K1	NM_135469	1.53366	1.16e-05	0
FBgn0032204	CG4953	NM_135521	0.903414	0.00735226	2.6
FBgn0260749	Utx	NM_135524	1.35085	1.23e-06	1.3
FBgn0032338	CG16854	NM_135640	3.56174	1.51e-05	0
FBgn0261983	l(2)gd1	NM_135644	0.833142	0.00315979	5.2
FBgn0032388	CG6686	NM_135685	1.12627	1.87e-06	3.9
FBgn0262160	CG9932	NM_135755	1.08517	0.00409779	10.05
FBgn0032481	CG16972	NM_135768	0.967045	0.000365856	0
FBgn0032484	kek4	NM_135771	2.91441	0.00898641	4.1
FBgn0019890	Smg5	NM_135841	1.26318	1.15e-07	0
FBgn0041627	Ku80	NM_135923	1.21276	1.69e-05	0
FBgn0032587	CG5953	NM_135952	0.943827	0.00203811	7.1
FBgn0032602	ppk17	NM_135965	3.90891	0.000218605	1.3
FBgn0032666	CG5758	NM_136022	1.62939	0.00427456	6.5
FBgn0032699	CG10383	NM_136052	0.978321	0.00368089	0
FBgn0032717	CG10600	NM_136069	1.86303	1.51e-12	8
FBgn0032731	Swip-1	NM_136081	1.02551	0.000261788	1.3
FBgn0032785	CG10026	NM_136124	0.774263	0.00586908	0
FBgn0032805	CG10337	NM_136142	1.1928	0.000517752	3.9
FBgn0032821	CdGAPr	NM_136158	1.01196	6.81e-05	13
FBgn0263873	sick	NM_136167	1.89926	0.000814741	7.7
FBgn0032938	CG8671	NM_136259	0.742503	0.00545438	1.3
FBgn0032956	Cul2	NM_136273	0.813485	0.00105167	3.9
FBgn0086779	step	NM_136276	0.730654	0.00340313	0
FBgn0032979	Clamp	NM_136293	1.03601	1.41e-05	3.9
FBgn0033015	d4	NM_136319	0.83374	0.00314599	0
FBgn0033086	CG9410	NM_136377	1.09004	0.000921619	1.3
FBgn0033153	Gadd45	NM_136420	2.39382	4.79e-15	1.3
FBgn0033155	Br140	NM_136422	1.07912	4.96e-06	4.6
FBgn0033177	CG11141	NM_136438	1.39819	7.98e-09	2.6
FBgn0263240	Coop	NM_136442	1.78887	2.78e-12	2.3
FBgn0033188	Drat	NM_136449	2.60023	5.11e-20	3.9
FBgn0033212	CG1399	NM_136472	1.07956	2.93e-05	9.7
FBgn0033226	CG1882	NM_136482	1.79266	1.27e-13	1.3
FBgn0033313	Cirl	NM_136553	0.948977	0.000763085	6.5
FBgn0033337	CG8272	NM_136569	1.08545	0.000873172	3.9
FBgn0033356	CG8229	NM_136588	1.06106	0.000109472	5.4
FBgn0033377	Pmm45A	NM_136609	0.933848	0.000237968	1.3
FBgn0027561	CG18659	NM_136614	0.90756	0.00106354	1
FBgn0033519	CG11825	NM_136739	6.38426	1.07e-14	1.3
FBgn0033521	CG12896	NM_136740	4.3599	0.00218413	0
FBgn0033544	CG7220	NM_136760	1.05433	0.000208105	8.8
FBgn0050020	CG30020	NM_136783	0.916634	0.00035075	1.3
FBgn0033578	BBS4	NM_136792	2.06282	0.00120787	0
FBgn0033584	CG7737	NM_136797	2.27853	6.91e-17	5.2
FBgn0026573	ADD1	NM_136872	0.971283	0.000553267	0
FBgn0033738	DUBAI	NM_136940	0.933924	0.000121379	2.6
FBgn0033757	muskelin	NM_136957	1.00279	0.000802946	2.6
FBgn0033782	sug	NM_136982	3.22769	5.96e-09	1.3
FBgn0033783	CG17019	NM_136983	0.737923	0.00407204	2.6
FBgn0033791	Drl-2	NM_136991	4.43368	0.000221861	6.7
FBgn0033830	CG10814	NM_137024	4.05531	0.00111468	2.6
FBgn0033897	Rcd1	NM_137083	1.02016	1.64e-05	0
FBgn0261276	Opa1	NM_137097	1.148	5.02e-06	1.3
FBgn0033921	tej	NM_137106	3.11952	0.00393742	0
FBgn0033928	Arc2	NM_137112	1.15043	0.00147115	2.8
FBgn0033984	Lap1	NM_137163	1.03389	3.47e-05	13.9
FBgn0034005	ItgalphaPS4	NM_137181	2.74322	0.000110852	1.3
FBgn0034029	eIF2B-gamma	NM_137202	0.772866	0.0074892	0
FBgn0034049	bdg	NM_137220	1.05928	2.5e-05	0
FBgn0034068	casp	NM_137236	0.910048	0.000153261	1.3
FBgn0085428	Nox	NM_137272	2.46313	0.00139703	1
FBgn0024315	Picot	NM_137302	1.66077	5.72e-05	1.3
FBgn0050460	CG30460	NM_137342	1.96895	0.0031238	1.3
FBgn0028953	CG14478	NM_137370	1.50123	1.93e-10	1.3
FBgn0034253	CG10936	NM_137395	1.38765	0.00988135	1.3
FBgn0028494	CG6424	NM_137405	1.41843	0.000771556	6.5
FBgn0034271	CG4996	NM_137414	1.23041	5.27e-07	7.8
FBgn0034300	CG5098	NM_137447	0.887541	0.000258201	2.3
FBgn0027836	Dgp-1	NM_137458	2.02935	2.22e-09	1.3
FBgn0063493	GstE7	NM_137485	1.4778	0.000116959	0
FBgn0063492	GstE8	NM_137486	1.66583	1.6e-11	1.3
FBgn0034354	GstE11	NM_137495	1.41652	0.000245176	0
FBgn0050115	GEFmeso	NM_137499	2.10715	1.42e-16	2.6
FBgn0034389	Mctp	NM_137528	0.832538	0.00750572	6.65
FBgn0034396	CG15097	NM_137533	1.44642	0.00203384	2.6
FBgn0034400	CG15099	NM_137537	1.00713	0.00129038	1.3
FBgn0034403	CG18190	NM_137540	1.93668	0.00385608	1.3
FBgn0267351	Topors	NM_137544	1.19478	3.95e-06	4.1
FBgn0034418	CG15118	NM_137552	0.792739	0.00226554	2.6
FBgn0263395	hppy	NM_137555	0.945873	0.000315911	6.2
FBgn0086358	Tab2	NM_137564	1.16502	1.1e-05	6.95
FBgn0034501	CG13868	NM_137628	1.62419	4.42e-08	5.2
FBgn0034639	CG15673	NM_137747	1.40491	0.00214591	0
FBgn0243516	Vrp1	NM_137796	0.973931	0.000426661	3.6
FBgn0034709	Swim	NM_137808	0.837961	0.000689732	1.3
FBgn0260866	dnr1	NM_137836	1.90479	0.000380207	5.95
FBgn0034741	CG4269	NM_137839	4.02161	6.19e-08	5.8
FBgn0034745	CG4329	NM_137843	1.94945	0.000702859	1.3
FBgn0034788	CG13532	NM_137884	5.0147	0.00497129	1.3
FBgn0085400	CG34371	NM_137921	3.76574	0.000104974	11.85
FBgn0085400	CG34371	NM_137923	3.76574	0.000104974	11.85
FBgn0034854	Golgin245	NM_137943	0.885549	0.000312118	1.3
FBgn0034950	Pask	NM_138020	1.34945	4.03e-06	1.3
FBgn0034988	cN-IIIB	NM_138051	1.32079	1.28e-06	0
FBgn0034989	CG3356	NM_138052	0.694978	0.00757758	1.3
FBgn0050421	CG30421	NM_138115	0.881725	0.000889879	6.7
FBgn0035084	CG15861	NM_138140	1.54481	0.00665949	3.9
FBgn0035087	CG2765	NM_138144	1.53758	6.31e-09	3.9
FBgn0035103	Vdup1	NM_138160	5.3618	0.00154466	4.3
FBgn0035106	rno	NM_138163	0.897807	0.000151237	2.6
FBgn0264707	RhoGEF3	NM_138180	1.53782	3.31e-12	0
FBgn0264707	RhoGEF3	NM_138182	1.53782	3.31e-12	0
FBgn0264707	RhoGEF3	NM_138183	1.53782	3.31e-12	12.05
FBgn0035142	hipk	NM_138194	0.958663	0.00158384	40.4
FBgn0035159	CG13896	NM_138212	0.954691	0.00257785	4.1
FBgn0260755	CG42553	NM_138216	0.895951	0.00969085	0
FBgn0030587	CG9522	NM_139271	4.82822	6.26e-09	2.3
FBgn0035229	CG7852	NM_139363	1.06625	8.77e-05	1.3
FBgn0041342	Cct1	NM_139364	1.44137	2.5e-06	3.3
FBgn0035251	CG7967	NM_139383	0.935448	0.000421345	2.3
FBgn0035262	CG18171	NM_139394	1.4506	3.12e-08	0
FBgn0265988	mv	NM_139424	1.27929	0.00118161	1.3
FBgn0000543	ecd	NM_139450	0.770776	0.00666722	0
FBgn0263108	BtbVII	NM_139517	0.739119	0.00376161	0
FBgn0035432	ZnT63C	NM_139544	1.06244	0.00763477	1.3
FBgn0261274	Ero1L	NM_139608	1.37119	3.83e-08	1.3
FBgn0035557	CG11353	NM_139658	1.30844	2.91e-07	1.3
FBgn0035697	CG10163	NM_139785	6.78783	4.15e-07	6.9
FBgn0035711	CG8519	NM_139797	4.55526	4.62e-08	0
FBgn0035713	velo	NM_139799	1.06731	1.87e-05	0
FBgn0035812	CG7457	NM_139893	0.741432	0.0069539	0
FBgn0027569	cert	NM_139942	0.839246	0.00208005	2
FBgn0035877	CG7083	NM_139954	1.29948	0.000415027	1
FBgn0020224	Cbl	NM_139967	0.747751	0.00526564	8.8
FBgn0260442	rhea	NM_139981	0.872534	0.00213431	6.5
FBgn0035921	CG13305	NM_139993	5.98748	0.000944227	0
FBgn0035922	Pex7	NM_139994	5.37077	0.000883067	0
FBgn0035924	CG6576	NM_139996	5.35045	0.00586908	0
FBgn0035983	CG4080	NM_140048	1.24532	6.61e-07	0
FBgn0040305	MTF-1	NM_140054	0.834037	0.00996937	5.2
FBgn0052056	scramb1	NM_140132	0.675098	0.00736485	3.9
FBgn0010762	simj	NM_140150	1.41986	1.07e-09	1.3
FBgn0036126	CG6272	NM_140177	1.32646	0.00186797	1.3
FBgn0036134	fd68A	NM_140183	0.749071	0.00745704	2.6
FBgn0041094	scyl	NM_140199	1.3588	6.62e-05	0
FBgn0036152	CG6175	NM_140200	1.34023	0.00191226	3.9
FBgn0259481	Mob2	NM_140217	1.40253	9.18e-07	2.6
FBgn0036180	CG6091	NM_140225	1.16971	5.29e-06	6.2
FBgn0036194	CG11652	NM_140239	1.83442	1.03e-07	1.3
FBgn0036205	CG14131	NM_140249	2.27835	0.00333297	3.9
FBgn0260945	Atg1	NM_140344	1.41598	3e-09	5.2
FBgn0260965	CG42588	NM_140347	0.829313	0.00229316	0
FBgn0036374	Spt20	NM_140402	0.85078	0.00106621	17.5
FBgn0036419	CG13482	NM_140443	3.20612	0.000328798	3.35
FBgn0036428	Gbs-70E	NM_140451	1.09727	0.00264111	11.4
FBgn0036451	CG9425	NM_140468	0.698777	0.00668135	0
FBgn0036483	CG12316	NM_140495	1.11788	0.00169834	0
FBgn0267390	dop	NM_140521	0.848373	0.00180168	1.3
FBgn0263601	mib1	NM_140569	0.903266	0.000813406	1.3
FBgn0036576	CG5151	NM_140587	1.14358	8.54e-05	6.7
FBgn0036668	CG9715	NM_140669	0.741249	0.00313914	1
FBgn0036684	CG3764	NM_140686	1.61374	4.01e-06	7.7
FBgn0036735	Edc3	NM_140735	1.03455	0.000125484	6.95
FBgn0036775	CG5147	NM_140771	0.804733	0.00447079	0
FBgn0036827	CG6843	NM_140815	1.17765	6.64e-06	0
FBgn0036837	CG18135	NM_140825	1.51883	0.0043436	9.3
FBgn0036900	CG8765	NM_140884	1.07476	8.53e-05	1.3
FBgn0014037	Su(Tpl)	NM_140898	1.2648	9.18e-07	0
FBgn0036958	CG17233	NM_140939	0.669675	0.00985089	0
FBgn0016696	Pitslre	NM_140994	1.00738	0.000548981	1.3
FBgn0037071	CG7632	NM_141045	1.43433	8.92e-08	5.95
FBgn0086913	Rab26	NM_141046	1.21682	0.000966027	1.3
FBgn0261258	rgn	NM_141055	1.05102	0.000320503	6.5
FBgn0052438	SMC5	NM_141077	1.04911	5.96e-06	1.3
FBgn0027532	CG7139	NM_141121	0.964065	3.95e-05	2.6
FBgn0037151	CG7130	NM_141123	1.10172	0.000236863	11
FBgn0037240	Cont	NM_141204	0.782009	0.00349101	0
FBgn0037261	CG9775	NM_141225	0.703188	0.00916216	0
FBgn0265082	Cdep	NM_141248	0.833266	0.00593899	2.6
FBgn0264785	Hph	NM_141268	2.64389	2.31e-16	3.9
FBgn0037315	Cerk	NM_141273	1.01037	0.00826551	2.6
FBgn0264712	CG1172	NM_141277	0.871844	0.00055342	3.6
FBgn0051550	CG31550	NM_141287	1.3324	1.41e-06	0
FBgn0037379	CG10979	NM_141334	0.858918	0.00146004	0
FBgn0264495	gpp	NM_141398	1.11923	4.81e-05	21.5
FBgn0037533	CD98hc	NM_141495	0.856496	0.00159596	1.3
FBgn0037554	DNApol-iota	NM_141515	1.67051	9.78e-13	2.6
FBgn0261108	Atg13	NM_141539	2.15659	5.25e-21	5.2
FBgn0037603	CG11753	NM_141552	0.861407	0.00519466	1.3
FBgn0037630	Ir85a	NM_141576	1.85459	0.00100838	0
FBgn0037655	CG11984	NM_141604	0.735393	0.0043436	2.6
FBgn0037690	Task7	NM_141634	3.20214	0.000796568	1.3
FBgn0037720	CG8312	NM_141661	0.855469	0.00814401	5.6
FBgn0051352	Unc-115a	NM_141673	1.05261	0.00345936	3.9
FBgn0037743	CG8412	NM_141682	1.09126	1.87e-05	1.3
FBgn0037744	CG8417	NM_141683	0.856656	0.00156258	0
FBgn0037852	Tpc1	NM_141777	2.08273	1.42e-16	5.2
FBgn0263316	Mrp4	NM_141829	0.79049	0.00918592	1
FBgn0037949	CG17360	NM_141858	0.843393	0.00586086	6.5
FBgn0038035	lig3	NM_141930	0.833654	0.00540503	0
FBgn0013279	Hsp70Bc	NM_141952	4.90645	2.12e-06	0
FBgn0038168	omd	NM_142046	0.959885	8.76e-05	0
FBgn0038194	Cyp6d5	NM_142070	3.93076	2.96e-09	0
FBgn0038220	CG12207	NM_142095	2.52635	7.65e-15	2.6
FBgn0024321	NK7.1	NM_142100	1.60161	1.08e-12	0
FBgn0038244	CG7987	NM_142118	0.795075	0.00172969	3
FBgn0263929	jvl	NM_142132	0.658743	0.00916216	13
FBgn0038420	CG10311	NM_142279	2.19125	0.00207685	5.65
FBgn0038478	cal1	NM_142340	0.760322	0.00804171	5.2
FBgn0038484	CG5246	NM_142346	1.73101	0.0094583	1.3
FBgn0038546	CG7379	NM_142399	0.980063	0.000255239	5.2
FBgn0038588	CG7156	NM_142440	0.945958	0.00785347	4.1
FBgn0024329	Mekk1	NM_142493	0.751519	0.00379639	1.3
FBgn0038652	CG7720	NM_142496	1.92567	3.47e-09	0
FBgn0261113	Xrp1	NM_142504	1.55748	3.13e-08	0
FBgn0038683	CG11779	NM_142529	1.34199	9.04e-09	0
FBgn0038720	CG6231	NM_142562	1.31609	1.36e-06	2.3
FBgn0024963	GluClalpha	NM_142570	2.39229	0.00243865	19.4
FBgn0038735	CG4662	NM_142576	0.855153	0.00798169	7.7
FBgn0261550	CG42668	NM_142621	0.978406	0.000883067	6.2
FBgn0027493	AdSS	NM_142661	1.30863	5.54e-05	1.3
FBgn0260004	Snmp1	NM_142696	2.11036	0.000537375	0
FBgn0038872	Nelf-A	NM_142701	1.02133	2.98e-05	6.5
FBgn0038909	CG6569	NM_142731	1.6734	0.00310832	0
FBgn0067317	Cby	NM_142732	2.78722	0.000393985	0
FBgn0038981	CG5346	NM_142801	1.81613	1.68e-09	1.3
FBgn0039013	CG4813	NM_142831	0.961197	0.0022041	1.3
FBgn0039064	CG4467	NM_142876	3.2239	8.09e-06	10.4
FBgn0028471	Nab2	NM_142986	0.805733	0.00196767	3.9
FBgn0039207	CG5789	NM_143012	1.20052	1.57e-05	3.6
FBgn0039209	CG13624	NM_143014	0.906244	0.00104487	1
FBgn0039260	Smg6	NM_143064	0.727311	0.00640446	0
FBgn0266719	Unc-13-4B	NM_143072	1.05845	1.57e-05	0
FBgn0039282	Bili	NM_143085	3.15791	0.00208005	16.75
FBgn0027508	Tnks	NM_143153	0.701908	0.00810476	5.2
FBgn0039419	CG12290	NM_143213	1.10561	0.000536654	0
FBgn0039525	CG5646	NM_143311	2.35176	0.00540881	1.3
FBgn0039561	mfrn	NM_143343	0.814067	0.00424857	2.6
FBgn0039623	CG1951	NM_143398	0.848843	0.00125807	6.2
FBgn0039633	CG11873	NM_143409	0.801217	0.00202349	0
FBgn0039644	CG11897	NM_143421	1.53489	3.17e-09	2.6
FBgn0039645	CG11898	NM_143422	4.84644	2.92e-11	0
FBgn0028476	CG15817	NM_143430	0.705229	0.00688634	4.9
FBgn0039678	Obp99a	NM_143450	1.96313	0.000937149	0
FBgn0083969	CG34133	NM_143485	0.93359	8.11e-05	0
FBgn0039747	AdoR	NM_143515	2.80693	0.00565405	2.3
FBgn0039789	CG9717	NM_143555	1.56284	0.00203203	3.9
FBgn0027598	cindr	NM_143570	0.814153	0.00782047	1.3
FBgn0039818	CG11318	NM_143585	3.02662	0.00487129	3.9
FBgn0039851	mey	NM_143613	2.528	0.00985089	1.3
FBgn0039852	nyo	NM_143614	3.36581	0.00260721	6.5
FBgn0039863	CG1815	NM_143624	1.27252	1.92e-08	3.9
FBgn0039870	CG1896	NM_143629	1.40345	4.63e-06	0
FBgn0017448	CG2187	NM_143633	3.90157	0.00617583	1.3
FBgn0039879	Ir100a	NM_143641	2.01601	0.00250647	0
FBgn0053182	Kdm4B	NM_143700	1.17611	0.00575767	8
FBgn0024277	trio	NM_143703	1.0169	4.2e-05	13.2
FBgn0026441	ear	NM_143722	0.763065	0.00252126	0
FBgn0264490	Eip93F	NM_143745	1.3757	0.00281313	42.8
FBgn0013576	mtd	NM_143760	1.78998	3.52e-06	11.4
FBgn0010877	l(3)05822	NM_143794	1.55075	1.34e-11	5.4
FBgn0025635	CG17829	NM_143797	1.25048	6.69e-06	4.6
FBgn0025681	CG3558	NM_143807	0.812986	0.0013589	5.2
FBgn0040609	CG3348	NM_144004	3.69584	1.42e-16	1.3
FBgn0040696	CG18675	NM_144077	4.73932	0.00835333	2.6
FBgn0040827	CG13315	NM_144186	2.73442	2.41e-09	2.6
FBgn0040236	c11.1	NM_144349	1.37571	1.82e-09	4.65
FBgn0040089	meso18E	NM_144358	0.71178	0.00841871	1.3
FBgn0040299	Myo28B1	NM_144373	1.67294	0.000366615	0
FBgn0010825	Gug	NM_145106	0.880734	0.00137344	12.3
FBgn0027561	CG18659	NM_145873	0.90756	0.00106354	1
FBgn0031220	CG4822	NM_164363	1.0998	0.000643367	1
FBgn0031220	CG4822	NM_164364	1.0998	0.000643367	1
FBgn0031220	CG4822	NM_164365	1.0998	0.000643367	1
FBgn0016977	spen	NM_164374	1.0667	0.000889879	0
FBgn0016977	spen	NM_164375	1.0667	0.000889879	10.8
FBgn0043364	cbt	NM_164384	1.43749	4.14e-05	2.6
FBgn0016926	Pino	NM_164405	1.50024	8.56e-08	3.6
FBgn0031319	CG4896	NM_164409	1.15882	0.000190122	2
FBgn0261647	Axud1	NM_164480	0.775331	0.00333297	11.2
FBgn0031450	Hrs	NM_164496	0.732308	0.00448591	0
FBgn0031450	Hrs	NM_164497	0.732308	0.00448591	0
FBgn0031461	daw	NM_164503	3.6961	2.46e-08	6.2
FBgn0041111	lilli	NM_164516	0.900702	0.000194163	2.6
FBgn0041111	lilli	NM_164517	0.900702	0.000194163	6.5
FBgn0025681	CG3558	NM_164519	0.812986	0.0013589	5.2
FBgn0031489	CG17224	NM_164520	0.959243	0.00428396	2.6
FBgn0051956	pgant4	NM_164539	4.49194	3.11e-07	1.3
FBgn0014396	tim	NM_164540	2.36694	0.00613058	1.3
FBgn0014396	tim	NM_164541	2.36694	0.00613058	1.3
FBgn0014396	tim	NM_164542	2.36694	0.00613058	1.3
FBgn0004893	bowl	NM_164556	1.52522	2.71e-10	9.3
FBgn0004893	bowl	NM_164557	1.52522	2.71e-10	9.3
FBgn0004893	bowl	NM_164558	1.52522	2.71e-10	9.3
FBgn0000256	capu	NM_164565	1.00935	0.000348661	1.3
FBgn0000256	capu	NM_164566	1.00935	0.000348661	1.3
FBgn0000256	capu	NM_164567	1.00935	0.000348661	1.3
FBgn0031589	CG3714	NM_164572	1.12621	0.000518492	3.3
FBgn0031589	CG3714	NM_164573	1.12621	0.000518492	3.3
FBgn0031589	CG3714	NM_164574	1.12621	0.000518492	3.3
FBgn0031589	CG3714	NM_164575	1.12621	0.000518492	4.6
FBgn0031637	mxt	NM_164598	0.773756	0.00535579	0
FBgn0031637	mxt	NM_164599	0.773756	0.00535579	0
FBgn0041150	hoe1	NM_164603	2.94167	0.00123606	3.9
FBgn0016076	vri	NM_164639	1.16646	0.00161022	1.3
FBgn0031734	CG11147	NM_164658	2.78992	2.68e-05	3.6
FBgn0031759	lid	NM_164671	0.680597	0.0098653	3.9
FBgn0031768	CG12393	NM_164678	0.784586	0.00735226	0
FBgn0031836	CG11050	NM_164694	2.22044	8.17e-15	2.6
FBgn0031836	CG11050	NM_164695	2.22044	8.17e-15	2.6
FBgn0031883	Caper	NM_164730	1.05153	7.24e-05	1.3
FBgn0031897	CG13784	NM_164742	1.31536	1.89e-05	0
FBgn0040299	Myo28B1	NM_164758	1.67294	0.000366615	0
FBgn0040299	Myo28B1	NM_164759	1.67294	0.000366615	1
FBgn0040299	Myo28B1	NM_164760	1.67294	0.000366615	1
FBgn0027515	CG7115	NM_164774	0.988902	0.000462374	6.15
FBgn0004914	Hnf4	NM_164833	1.40359	3.32e-09	2.6
FBgn0004914	Hnf4	NM_164834	1.40359	3.32e-09	2.6
FBgn0026439	Eaat1	NM_164853	2.12653	0.00354136	10.55
FBgn0026439	Eaat1	NM_164854	2.12653	0.00354136	10.55
FBgn0051874	CG31874	NM_164891	2.87871	0.00354136	2.6
FBgn0260749	Utx	NM_164907	1.35085	1.23e-06	8.55
FBgn0260749	Utx	NM_164908	1.35085	1.23e-06	1.3
FBgn0086347	Myo31DF	NM_164933	1.14815	0.000167894	4.1
FBgn0020309	crol	NM_164971	0.792436	0.00404273	15.05
FBgn0032388	CG6686	NM_164977	1.12627	1.87e-06	3.9
FBgn0032388	CG6686	NM_164978	1.12627	1.87e-06	6.2
FBgn0028509	CenG1A	NM_165067	0.813953	0.00763459	5.2
FBgn0028509	CenG1A	NM_165068	0.813953	0.00763459	5.2
FBgn0019890	Smg5	NM_165069	1.26318	1.15e-07	1.3
FBgn0024183	vig	NM_165100	0.872182	0.00488974	7.25
FBgn0024183	vig	NM_165101	0.872182	0.00488974	0
FBgn0024183	vig	NM_165102	0.872182	0.00488974	7.25
FBgn0028514	CG4793	NM_165139	2.55597	6.26e-09	0
FBgn0032587	CG5953	NM_165165	0.943827	0.00203811	7.1
FBgn0264695	Mhc	NM_165181	1.91981	0.00860175	5.4
FBgn0264695	Mhc	NM_165182	1.91981	0.00860175	5.4
FBgn0264695	Mhc	NM_165183	1.91981	0.00860175	5.4
FBgn0264695	Mhc	NM_165184	1.91981	0.00860175	5.4
FBgn0264695	Mhc	NM_165185	1.91981	0.00860175	5.4
FBgn0264695	Mhc	NM_165186	1.91981	0.00860175	5.4
FBgn0264695	Mhc	NM_165187	1.91981	0.00860175	5.4
FBgn0264695	Mhc	NM_165188	1.91981	0.00860175	5.4
FBgn0264695	Mhc	NM_165189	1.91981	0.00860175	5.4
FBgn0264695	Mhc	NM_165190	1.91981	0.00860175	8
FBgn0264695	Mhc	NM_165191	1.91981	0.00860175	8
FBgn0264695	Mhc	NM_165192	1.91981	0.00860175	8
FBgn0051739	CG31739	NM_165196	0.969117	3.28e-05	3
FBgn0032666	CG5758	NM_165239	1.62939	0.00427456	6.5
FBgn0032666	CG5758	NM_165240	1.62939	0.00427456	6.5
FBgn0051785	CG31785	NM_165241	3.21417	0.0074892	0
FBgn0001301	kel	NM_165242	0.69391	0.007669	6.5
FBgn0041184	Socs36E	NM_165243	3.61379	4.69e-19	8
FBgn0032785	CG10026	NM_165301	0.774263	0.00586908	0
FBgn0032785	CG10026	NM_165302	0.774263	0.00586908	0
FBgn0003475	spir	NM_165323	1.69532	1.65e-07	9.9
FBgn0003475	spir	NM_165324	1.69532	1.65e-07	0
FBgn0003475	spir	NM_165325	1.69532	1.65e-07	9.9
FBgn0015803	RtGEF	NM_165327	0.701583	0.00929413	7.7
FBgn0051678	CG31678	NM_165336	0.832981	0.000883067	3.9
FBgn0032938	CG8671	NM_165365	0.742503	0.00545438	1.3
FBgn0032956	Cul2	NM_165390	0.813485	0.00105167	5.2
FBgn0051601	CG31601	NM_165403	0.968143	0.000327724	2.6
FBgn0033015	d4	NM_165424	0.83374	0.00314599	0
FBgn0033015	d4	NM_165425	0.83374	0.00314599	0
FBgn0000099	ap	NM_165445	1.21562	0.000218183	10.6
FBgn0033086	CG9410	NM_165481	1.09004	0.000921619	1.3
FBgn0033177	CG11141	NM_165525	1.39819	7.98e-09	2.6
FBgn0033188	Drat	NM_165538	2.60023	5.11e-20	3.9
FBgn0033188	Drat	NM_165539	2.60023	5.11e-20	3.9
FBgn0033212	CG1399	NM_165549	1.07956	2.93e-05	9.7
FBgn0033226	CG1882	NM_165560	1.79266	1.27e-13	0
FBgn0033226	CG1882	NM_165561	1.79266	1.27e-13	1.3
FBgn0033226	CG1882	NM_165562	1.79266	1.27e-13	1.3
FBgn0267792	rgr	NM_165611	1.92464	3.79e-15	4.3
FBgn0050357	CG30357	NM_165621	1.69843	0.000585172	0
FBgn0003074	Pgi	NM_165635	1.23884	1.64e-06	2.6
FBgn0003074	Pgi	NM_165636	1.23884	1.64e-06	2.6
FBgn0033356	CG8229	NM_165638	1.06106	0.000109472	1
FBgn0050008	CG30008	NM_165718	2.64242	0.000823312	0
FBgn0003071	Pfk	NM_165746	1.45349	1.12e-05	4.3
FBgn0003071	Pfk	NM_165747	1.45349	1.12e-05	1.3
FBgn0033520	Prx2540-1	NM_165769	6.44084	6.15e-11	0
FBgn0033544	CG7220	NM_165795	1.05433	0.000208105	1.3
FBgn0033544	CG7220	NM_165796	1.05433	0.000208105	8.8
FBgn0033607	CG9062	NM_165814	0.882795	0.00130777	3.9
FBgn0050022	CG30022	NM_165830	1.33591	0.000116778	0
FBgn0026573	ADD1	NM_165856	0.971283	0.000553267	7.25
FBgn0033738	DUBAI	NM_165900	0.933924	0.000121379	2.6
FBgn0011592	fra	NM_165913	2.51694	3.39e-08	8.55
FBgn0050056	CG30056	NM_165914	4.54419	1.87e-10	0
FBgn0033757	muskelin	NM_165928	1.00279	0.000802946	1.3
FBgn0052843	Dh31-R	NM_165979	4.1995	0.00421111	2.6
FBgn0013765	cnn	NM_165990	0.973448	0.00148537	1.3
FBgn0013765	cnn	NM_165991	0.973448	0.00148537	1.3
FBgn0000662	fl(2)d	NM_166010	0.752649	0.00327892	5.2
FBgn0033897	Rcd1	NM_166031	1.02016	1.64e-05	0
FBgn0033897	Rcd1	NM_166032	1.02016	1.64e-05	0
FBgn0261276	Opa1	NM_166040	1.148	5.02e-06	1.3
FBgn0034049	bdg	NM_166121	1.05928	2.5e-05	0
FBgn0024315	Picot	NM_166187	1.66077	5.72e-05	1.3
FBgn0028953	CG14478	NM_166229	1.50123	1.93e-10	1.3
FBgn0028494	CG6424	NM_166246	1.41843	0.000771556	6.5
FBgn0003520	stau	NM_166263	0.948608	0.000121379	16
FBgn0027836	Dgp-1	NM_166274	2.02935	2.22e-09	1.3
FBgn0063491	GstE9	NM_166279	2.69569	1.41e-19	0
FBgn0034418	CG15118	NM_166325	0.792739	0.00226554	2.6
FBgn0034418	CG15118	NM_166327	0.792739	0.00226554	2.6
FBgn0263395	hppy	NM_166335	0.945873	0.000315911	6.2
FBgn0259711	CG42365	NM_166469	1.16422	0.0005487	0
FBgn0243516	Vrp1	NM_166507	0.973931	0.000426661	3.6
FBgn0243516	Vrp1	NM_166508	0.973931	0.000426661	3.6
FBgn0243516	Vrp1	NM_166509	0.973931	0.000426661	3.6
FBgn0243516	Vrp1	NM_166510	0.973931	0.000426661	3.6
FBgn0243516	Vrp1	NM_166511	0.973931	0.000426661	3.6
FBgn0034709	Swim	NM_166519	0.837961	0.000689732	1.3
FBgn0034728	rad50	NM_166533	0.862551	0.000702859	0
FBgn0001263	inaD	NM_166566	2.15139	0.00144381	0
FBgn0013764	Chi	NM_166650	0.801388	0.00167515	1.3
FBgn0004919	gol	NM_166705	0.935864	0.00277565	0
FBgn0025635	CG17829	NM_166851	1.25048	6.69e-06	4.6
FBgn0025635	CG17829	NM_166852	1.25048	6.69e-06	4.6
FBgn0013720	pck	NM_166887	0.86243	0.00340531	0
FBgn0261548	CG42666	NM_166906	1.67994	2.47e-11	2.3
FBgn0261548	CG42666	NM_166907	1.67994	2.47e-11	2.3
FBgn0261548	CG42666	NM_166908	1.67994	2.47e-11	2.3
FBgn0040395	Unc-76	NM_166927	0.804735	0.00377988	7.8
FBgn0000382	csw	NM_166928	0.858095	0.00542329	14.3
FBgn0004655	wapl	NM_166931	0.843904	0.000447392	0
FBgn0000376	crm	NM_166951	1.2235	2.91e-07	6.7
FBgn0023215	Mnt	NM_166983	0.939348	0.00664864	0
FBgn0023215	Mnt	NM_166984	0.939348	0.00664864	0
FBgn0052758	CG32758	NM_167045	0.708435	0.00640512	2.3
FBgn0029822	CG12236	NM_167054	1.06498	1.87e-05	3.6
FBgn0029896	CG3168	NM_167085	2.58221	6.54e-08	3.9
FBgn0029896	CG3168	NM_167086	2.58221	6.54e-08	3.9
FBgn0264270	Sxl	NM_167110	1.22446	0.0016314	1.3
FBgn0264270	Sxl	NM_167111	1.22446	0.0016314	1.3
FBgn0264270	Sxl	NM_167112	1.22446	0.0016314	5.2
FBgn0264270	Sxl	NM_167113	1.22446	0.0016314	5.2
FBgn0264270	Sxl	NM_167114	1.22446	0.0016314	9.1
FBgn0264270	Sxl	NM_167115	1.22446	0.0016314	5.2
FBgn0264270	Sxl	NM_167116	1.22446	0.0016314	5.2
FBgn0264270	Sxl	NM_167117	1.22446	0.0016314	6.2
FBgn0264270	Sxl	NM_167118	1.22446	0.0016314	2.3
FBgn0052719	CG32719	NM_167128	3.51275	4.67e-11	1.3
FBgn0085478	CG34449	NM_167189	0.950161	0.000156732	15.1
FBgn0001186	Hex-A	NM_167194	1.56935	1.21e-06	0
FBgn0052695	CG32695	NM_167205	3.47851	0.00340313	1.3
FBgn0030174	CG15312	NM_167215	2.68536	0.00130777	0
FBgn0030174	CG15312	NM_167216	2.68536	0.00130777	11.1
FBgn0028421	Kap3	NM_167278	0.862839	0.0022041	8.05
FBgn0041203	LIMK1	NM_167326	1.26387	5.49e-08	4.65
FBgn0041203	LIMK1	NM_167327	1.26387	5.49e-08	7.25
FBgn0010315	CycD	NM_167472	1.03062	1.77e-05	1.3
FBgn0010315	CycD	NM_167473	1.03062	1.77e-05	1.3
FBgn0052579	CG32579	NM_167501	1.00584	0.000126367	0
FBgn0011764	Dsp1	NM_167502	0.705703	0.00746803	5.2
FBgn0011764	Dsp1	NM_167503	0.705703	0.00746803	17.65
FBgn0011764	Dsp1	NM_167504	0.705703	0.00746803	17.65
FBgn0028343	l(1)G0222	NM_167569	1.0561	2.95e-05	0
FBgn0028343	l(1)G0222	NM_167570	1.0561	2.95e-05	0
FBgn0261570	CG42684	NM_167576	1.66804	8.98e-08	0
FBgn0259168	mnb	NM_167581	1.46334	1.44e-09	5.1
FBgn0000257	car	NM_167664	1.01004	0.000339846	9.55
FBgn0031115	CG11710	NM_167704	0.809102	0.00314599	1.3
FBgn0035103	Vdup1	NM_167798	5.3618	0.00154466	4.3
FBgn0052476	mthl14	NM_167821	3.07931	0.0025288	2.6
FBgn0264707	RhoGEF3	NM_167823	1.53782	3.31e-12	0
FBgn0264707	RhoGEF3	NM_167824	1.53782	3.31e-12	0
FBgn0264707	RhoGEF3	NM_167825	1.53782	3.31e-12	0
FBgn0004373	fwd	NM_167826	1.12078	3.28e-06	0
FBgn0004373	fwd	NM_167827	1.12078	3.28e-06	0
FBgn0035142	hipk	NM_167834	0.958663	0.00158384	1.3
FBgn0263042	CG43337	NM_167836	2.26016	0.00368089	1.3
FBgn0025676	CkIIalpha-i3	NM_167840	0.797825	0.00615541	0
FBgn0035162	CG13900	NM_167842	1.37924	4.4e-06	1.3
FBgn0024277	trio	NM_167847	1.0169	4.2e-05	13.2
FBgn0024277	trio	NM_167848	1.0169	4.2e-05	13.2
FBgn0024277	trio	NM_167849	1.0169	4.2e-05	13.2
FBgn0024277	trio	NM_167850	1.0169	4.2e-05	13.2
FBgn0035229	CG7852	NM_167890	1.06625	8.77e-05	1.3
FBgn0041342	Cct1	NM_167892	1.44137	2.5e-06	3.3
FBgn0041342	Cct1	NM_167893	1.44137	2.5e-06	3.3
FBgn0041342	Cct1	NM_167894	1.44137	2.5e-06	3.3
FBgn0016794	dos	NM_167956	1.65714	1.91e-11	5.65
FBgn0263108	BtbVII	NM_167990	0.739119	0.00376161	4.9
FBgn0035432	ZnT63C	NM_168015	1.06244	0.00763477	3.9
FBgn0035432	ZnT63C	NM_168016	1.06244	0.00763477	1.3
FBgn0035432	ZnT63C	NM_168017	1.06244	0.00763477	1.3
FBgn0035432	ZnT63C	NM_168018	1.06244	0.00763477	1.3
FBgn0035438	PHGPx	NM_168024	0.76605	0.00386859	0
FBgn0035438	PHGPx	NM_168025	0.76605	0.00386859	0
FBgn0035438	PHGPx	NM_168026	0.76605	0.00386859	0
FBgn0001257	ImpL2	NM_168069	1.81471	1.75e-05	0
FBgn0001257	ImpL2	NM_168070	1.81471	1.75e-05	0
FBgn0035557	CG11353	NM_168093	1.30844	2.91e-07	1.3
FBgn0016031	lama	NM_168115	0.872829	0.00627202	0
FBgn0016031	lama	NM_168116	0.872829	0.00627202	0
FBgn0052369	CG32369	NM_168232	2.42098	3.2e-15	0
FBgn0020224	Cbl	NM_168276	0.747751	0.00526564	11.7
FBgn0003149	Prm	NM_168290	2.97247	0.00893997	2.6
FBgn0003149	Prm	NM_168291	2.97247	0.00893997	2.6
FBgn0003149	Prm	NM_168292	2.97247	0.00893997	2.6
FBgn0266084	Fhos	NM_168293	1.60428	5.12e-06	1.3
FBgn0266084	Fhos	NM_168294	1.60428	5.12e-06	0
FBgn0043806	CG32032	NM_168317	0.957183	0.00384863	2.3
FBgn0040305	MTF-1	NM_168343	0.834037	0.00996937	5.2
FBgn0261555	CG42673	NM_168352	2.97706	7.47e-09	2.6
FBgn0261555	CG42673	NM_168353	2.97706	7.47e-09	2.6
FBgn0259163	CG42268	NM_168366	1.39786	0.00419829	2.6
FBgn0259163	CG42268	NM_168367	1.39786	0.00419829	2.6
FBgn0259163	CG42268	NM_168368	1.39786	0.00419829	2.6
FBgn0052056	scramb1	NM_168403	0.675098	0.00736485	3.9
FBgn0052056	scramb1	NM_168404	0.675098	0.00736485	3.9
FBgn0010762	simj	NM_168420	1.41986	1.07e-09	1.3
FBgn0010762	simj	NM_168421	1.41986	1.07e-09	1.3
FBgn0036134	fd68A	NM_168443	0.749071	0.00745704	3.9
FBgn0036134	fd68A	NM_168444	0.749071	0.00745704	3.9
FBgn0036134	fd68A	NM_168445	0.749071	0.00745704	2.6
FBgn0036134	fd68A	NM_168446	0.749071	0.00745704	3.9
FBgn0259481	Mob2	NM_168460	1.40253	9.18e-07	2.6
FBgn0259481	Mob2	NM_168461	1.40253	9.18e-07	9.1
FBgn0259481	Mob2	NM_168462	1.40253	9.18e-07	9.1
FBgn0036180	CG6091	NM_168465	1.16971	5.29e-06	6.2
FBgn0036180	CG6091	NM_168466	1.16971	5.29e-06	2.3
FBgn0052091	CG32091	NM_168468	2.16745	2.91e-07	0
FBgn0036194	CG11652	NM_168471	1.83442	1.03e-07	1.3
FBgn0052103	CG32103	NM_168498	0.873509	0.00162341	8.2
FBgn0052103	CG32103	NM_168499	0.873509	0.00162341	8.2
FBgn0014343	mirr	NM_168505	2.67649	6.32e-07	1.3
FBgn0052112	CG32112	NM_168506	0.989811	0.0074892	2.6
FBgn0052112	CG32112	NM_168507	0.989811	0.0074892	2.6
FBgn0052112	CG32112	NM_168508	0.989811	0.0074892	2.6
FBgn0086708	stv	NM_168551	1.82919	0.000163887	2.6
FBgn0086708	stv	NM_168552	1.82919	0.000163887	2.6
FBgn0086708	stv	NM_168553	1.82919	0.000163887	2.6
FBgn0086708	stv	NM_168554	1.82919	0.000163887	2.6
FBgn0263232	Nxf3	NM_168566	1.01526	0.00253596	4.9
FBgn0036428	Gbs-70E	NM_168589	1.09727	0.00264111	6.2
FBgn0036483	CG12316	NM_168611	1.11788	0.00169834	0
FBgn0036576	CG5151	NM_168653	1.14358	8.54e-05	7.7
FBgn0052170	CG32170	NM_168692	1.99609	3.25e-10	1.3
FBgn0000568	Eip75B	NM_168755	1.19867	2.23e-05	5.4
FBgn0000568	Eip75B	NM_168756	1.19867	2.23e-05	10.6
FBgn0000568	Eip75B	NM_168757	1.19867	2.23e-05	5.4
FBgn0036900	CG8765	NM_168807	1.07476	8.53e-05	1.3
FBgn0036958	CG17233	NM_168836	0.669675	0.00985089	0
FBgn0036958	CG17233	NM_168837	0.669675	0.00985089	0
FBgn0016696	Pitslre	NM_168869	1.00738	0.000548981	1.3
FBgn0052438	SMC5	NM_168924	1.04911	5.96e-06	1.3
FBgn0027532	CG7139	NM_168947	0.964065	3.95e-05	2.6
FBgn0037261	CG9775	NM_169012	0.703188	0.00916216	0
FBgn0265082	Cdep	NM_169022	0.833266	0.00593899	2.6
FBgn0259212	cno	NM_169025	0.897644	0.000522007	10.8
FBgn0259212	cno	NM_169026	0.897644	0.000522007	0
FBgn0264785	Hph	NM_169036	2.64389	2.31e-16	2.6
FBgn0264785	Hph	NM_169037	2.64389	2.31e-16	1.3
FBgn0013576	mtd	NM_169038	1.78998	3.52e-06	8.8
FBgn0013576	mtd	NM_169039	1.78998	3.52e-06	8.8
FBgn0013576	mtd	NM_169045	1.78998	3.52e-06	8.8
FBgn0013576	mtd	NM_169047	1.78998	3.52e-06	8.8
FBgn0037315	Cerk	NM_169050	1.01037	0.00826551	2.6
FBgn0051550	CG31550	NM_169056	1.3324	1.41e-06	0
FBgn0037339	Pi4KIIalpha	NM_169063	0.815102	0.00139703	6.2
FBgn0037339	Pi4KIIalpha	NM_169064	0.815102	0.00139703	6.2
FBgn0267698	Pak	NM_169136	0.806038	0.00299889	7.5
FBgn0267698	Pak	NM_169137	0.806038	0.00299889	7.5
FBgn0264495	gpp	NM_169142	1.11923	4.81e-05	2.6
FBgn0264495	gpp	NM_169143	1.11923	4.81e-05	2.6
FBgn0264495	gpp	NM_169144	1.11923	4.81e-05	2.6
FBgn0261238	Alh	NM_169170	1.55214	4.14e-06	1.3
FBgn0261238	Alh	NM_169171	1.55214	4.14e-06	9.3
FBgn0261238	Alh	NM_169172	1.55214	4.14e-06	9.3
FBgn0037554	DNApol-iota	NM_169207	1.67051	9.78e-13	2.6
FBgn0020249	stck	NM_169220	1.05374	2.55e-05	0
FBgn0020249	stck	NM_169221	1.05374	2.55e-05	0
FBgn0037655	CG11984	NM_169252	0.735393	0.0043436	2.6
FBgn0037655	CG11984	NM_169253	0.735393	0.0043436	2.6
FBgn0037683	CG18473	NM_169272	1.70734	0.00011159	0
FBgn0000723	FER	NM_169274	1.08478	2.62e-06	10.4
FBgn0000723	FER	NM_169275	1.08478	2.62e-06	10.4
FBgn0000723	FER	NM_169276	1.08478	2.62e-06	10.4
FBgn0003334	Scm	NM_169299	1.1146	1.94e-06	10.8
FBgn0037852	Tpc1	NM_169372	2.08273	1.42e-16	5.2
FBgn0261808	cu	NM_169374	3.37373	8.59e-08	0
FBgn0261808	cu	NM_169375	3.37373	8.59e-08	0
FBgn0013275	Hsp70Aa	NM_169441	2.98596	0.00228668	2.6
FBgn0013277	Hsp70Ba	NM_169469	5.12162	7.92e-07	2.6
FBgn0002719	Men	NM_169479	1.30442	1.53e-05	1.3
FBgn0038220	CG12207	NM_169572	2.52635	7.65e-15	2.6
FBgn0038220	CG12207	NM_169573	2.52635	7.65e-15	2.6
FBgn0024321	NK7.1	NM_169580	1.60161	1.08e-12	0
FBgn0086901	cv-c	NM_169583	0.915784	0.000431682	9.3
FBgn0038244	CG7987	NM_169587	0.795075	0.00172969	3
FBgn0022787	Hel89B	NM_169693	1.06949	0.00181009	1
FBgn0003117	pnr	NM_169697	1.13285	2.68e-05	3.6
FBgn0010877	l(3)05822	NM_169802	1.55075	1.34e-11	5.4
FBgn0024329	Mekk1	NM_169833	0.751519	0.00379639	1.3
FBgn0038652	CG7720	NM_169834	1.92567	3.47e-09	0
FBgn0261113	Xrp1	NM_169839	1.55748	3.13e-08	0
FBgn0261113	Xrp1	NM_169840	1.55748	3.13e-08	0
FBgn0261113	Xrp1	NM_169841	1.55748	3.13e-08	0
FBgn0038683	CG11779	NM_169849	1.34199	9.04e-09	1.3
FBgn0038720	CG6231	NM_169864	1.31609	1.36e-06	2.3
FBgn0038720	CG6231	NM_169865	1.31609	1.36e-06	2.3
FBgn0038720	CG6231	NM_169866	1.31609	1.36e-06	2.3
FBgn0024963	GluClalpha	NM_169873	2.39229	0.00243865	19.4
FBgn0014135	bnl	NM_169874	2.45361	3.35e-10	6.8
FBgn0038735	CG4662	NM_169877	0.855153	0.00798169	2.6
FBgn0261550	CG42668	NM_169892	0.978406	0.000883067	6.2
FBgn0261550	CG42668	NM_169893	0.978406	0.000883067	6.2
FBgn0261550	CG42668	NM_169894	0.978406	0.000883067	0
FBgn0264357	SNF4Agamma	NM_169946	1.31685	1.75e-06	1.3
FBgn0264357	SNF4Agamma	NM_169947	1.31685	1.75e-06	1.3
FBgn0264357	SNF4Agamma	NM_169948	1.31685	1.75e-06	1.3
FBgn0264357	SNF4Agamma	NM_169949	1.31685	1.75e-06	1.3
FBgn0264357	SNF4Agamma	NM_169950	1.31685	1.75e-06	1.3
FBgn0038909	CG6569	NM_169975	1.6734	0.00310832	0
FBgn0051431	CG31431	NM_169977	0.785448	0.00939701	0
FBgn0085405	CG34376	NM_170013	0.839025	0.00145623	1
FBgn0020278	loco	NM_170030	2.5714	2.25e-18	2.6
FBgn0020278	loco	NM_170032	2.5714	2.25e-18	2.6
FBgn0020278	loco	NM_170033	2.5714	2.25e-18	2.6
FBgn0046114	Gclm	NM_170034	1.17841	6.95e-07	0
FBgn0051151	wge	NM_170037	0.975568	0.00395294	0
FBgn0051151	wge	NM_170038	0.975568	0.00395294	2.6
FBgn0041225	Gr94a	NM_170046	2.50182	6.97e-09	0
FBgn0039056	CenB1A	NM_170049	1.07321	1.87e-05	1.3
FBgn0001098	Gdh	NM_170101	1.94567	8.28e-07	1.3
FBgn0020647	KrT95D	NM_170108	1.12525	7.35e-05	4.1
FBgn0020647	KrT95D	NM_170109	1.12525	7.35e-05	4.1
FBgn0020647	KrT95D	NM_170110	1.12525	7.35e-05	10.6
FBgn0039209	CG13624	NM_170150	0.906244	0.00104487	4.9
FBgn0039209	CG13624	NM_170151	0.906244	0.00104487	12.7
FBgn0039209	CG13624	NM_170152	0.906244	0.00104487	4.9
FBgn0043799	CG31381	NM_170178	1.30889	0.00738324	0
FBgn0051092	LpR2	NM_170239	1.79433	0.00964477	3.35
FBgn0261618	larp	NM_170365	2.21812	1.16e-12	9.55
FBgn0261618	larp	NM_170366	2.21812	1.16e-12	9.55
FBgn0039644	CG11897	NM_170399	1.53489	3.17e-09	2.6
FBgn0028476	CG15817	NM_170403	0.705229	0.00688634	4.9
FBgn0039714	Zip99C	NM_170440	0.790056	0.00398966	2.6
FBgn0039714	Zip99C	NM_170441	0.790056	0.00398966	2.6
FBgn0039714	Zip99C	NM_170442	0.790056	0.00398966	2.6
FBgn0039714	Zip99C	NM_170443	0.790056	0.00398966	2.6
FBgn0039714	Zip99C	NM_170444	0.790056	0.00398966	2.6
FBgn0039714	Zip99C	NM_170445	0.790056	0.00398966	2.6
FBgn0015222	Fer1HCH	NM_170479	1.01182	0.00340313	0
FBgn0015222	Fer1HCH	NM_170480	1.01182	0.00340313	0
FBgn0015222	Fer1HCH	NM_170481	1.01182	0.00340313	0
FBgn0015222	Fer1HCH	NM_170482	1.01182	0.00340313	0
FBgn0027598	cindr	NM_170526	0.814153	0.00782047	1.3
FBgn0027598	cindr	NM_170527	0.814153	0.00782047	1.3
FBgn0027598	cindr	NM_170528	0.814153	0.00782047	1.3
FBgn0039852	nyo	NM_170552	3.36581	0.00260721	6.5
FBgn0039863	CG1815	NM_170563	1.27252	1.92e-08	3.9
FBgn0266268	FeCH	NM_170579	0.806269	0.00400457	1
FBgn0266268	FeCH	NM_170580	0.806269	0.00400457	1
FBgn0013576	mtd	NM_170640	1.78998	3.52e-06	8.8
FBgn0013576	mtd	NM_170641	1.78998	3.52e-06	8.8
FBgn0013576	mtd	NM_170642	1.78998	3.52e-06	11.4
FBgn0013576	mtd	NM_170643	1.78998	3.52e-06	8.8
FBgn0013576	mtd	NM_170644	1.78998	3.52e-06	11.4
FBgn0259168	mnb	NM_170658	1.46334	1.44e-09	0
FBgn0259168	mnb	NM_170659	1.46334	1.44e-09	5.1
FBgn0041150	hoe1	NM_175966	2.94167	0.00123606	3.9
FBgn0041150	hoe1	NM_175967	2.94167	0.00123606	3.9
FBgn0041150	hoe1	NM_175968	2.94167	0.00123606	3.9
FBgn0052985	CG32985	NM_175999	0.964919	0.00745704	0
FBgn0052982	CG32982	NM_176001	1.99167	0.00226554	0
FBgn0052982	CG32982	NM_176002	1.99167	0.00226554	0
FBgn0033052	SCAP	NM_176097	1.12248	9.2e-06	2.3
FBgn0053138	AGBE	NM_176162	1.0389	0.00069798	1.3
FBgn0053182	Kdm4B	NM_176164	1.17611	0.00575767	0
FBgn0053156	CG33156	NM_176165	1.21886	0.00230589	0
FBgn0053156	CG33156	NM_176166	1.21886	0.00230589	0
FBgn0053156	CG33156	NM_176167	1.21886	0.00230589	0
FBgn0053156	CG33156	NM_176168	1.21886	0.00230589	0
FBgn0034049	bdg	NM_176181	1.05928	2.5e-05	0
FBgn0050115	GEFmeso	NM_176223	2.10715	1.42e-16	2.6
FBgn0034396	CG15097	NM_176232	1.44642	0.00203384	2.6
[truncated: 78 more rows]

## Sheet: Table S2
Transcripts downregulated in hypoxia in CTRL cells
GeneID	Symbol	Refseq	Log2 FC	FDR	AREscore
FBgn0028734	Fmr1		-0.792735	0.0012254	NA
FBgn0262952	mt:ND4		-2.04363	2.21169e-06	NA
FBgn0013680	mt:ND2		-2.41422	5.29457e-06	NA
FBgn0013681	mt:ND3		-1.85116	0.000802946	NA
FBgn0263746	CR43671		-2.68368	1.69213e-05	NA
FBgn0266328	CR44993		-2.27268	0.00594356	NA
FBgn0266958	CR45409		-2.76708	0.00354448	NA
FBgn0266413	CR45053		-3.70561	0.00437046	NA
FBgn0262204	mir-2279		-5.35137	0.00118161	NA
FBgn0013684	mt:ND5		-1.90145	8.43026e-05	NA
FBgn0013679	mt:ND1		-1.50833	6.11895e-05	NA
FBgn0261285	Ppcs		-1.03112	3.28318e-05	NA
FBgn0264865	CR44056		-3.40442	0.00243865	NA
FBgn0265590	CR44417		-1.82243	0.000951539	NA
FBgn0053526	PNUTS	NM_001014453	-1.14393	0.00146946	2.8
FBgn0053526	PNUTS	NM_001014454	-1.14393	0.00146946	1
FBgn0053526	PNUTS	NM_001014455	-1.14393	0.00146946	1
FBgn0033265	coil	NM_001014505	-0.895025	0.00447079	1.3
FBgn0033265	coil	NM_001014506	-0.895025	0.00447079	1.3
FBgn0041164	armi	NM_001014556	-1.41372	6.46e-07	0
FBgn0000567	Eip74EF	NM_001014590	-1.12038	0.00155588	19.8
FBgn0020493	Dad	NM_001014629	-1.61927	0.00824603	3.6
FBgn0039349	Ssadh	NM_001014665	-1.14473	5.63824e-05	0
FBgn0039349	Ssadh	NM_001014666	-1.14473	5.63824e-05	0
FBgn0039349	Ssadh	NM_001014667	-1.14473	5.63824e-05	0
FBgn0052576	CG32576	NM_001014746	-1.3836	8.04366e-06	1.3
FBgn0058263	MFS17	NM_001015095	-0.922081	0.00855101	5.2
FBgn0058263	MFS17	NM_001015096	-0.922081	0.00855101	0
FBgn0058160	CG40160	NM_001015212	-1.07582	0.00582496	2.6
FBgn0058160	CG40160	NM_001015213	-1.07582	0.00582496	2.6
FBgn0058160	CG40160	NM_001015214	-1.07582	0.00582496	2.6
FBgn0005672	spi	NM_001032110	-0.876737	0.00106874	4.8
FBgn0054015	CG34015	NM_001038759	-1.54846	0.000365168	0
FBgn0054039	CG34039	NM_001038923	-1.91245	0.00173245	0
FBgn0020503	CLIP-190	NM_001042901	-0.929418	0.00145785	0
FBgn0020503	CLIP-190	NM_001042902	-0.929418	0.00145785	0
FBgn0032997	CG17486	NM_001042981	-0.763446	0.00394613	0
FBgn0033005	CG3107	NM_001043005	-0.894033	0.00232907	1.3
FBgn0036211	CG5946	NM_001043135	-1.40033	1.03e-07	3.35
FBgn0036211	CG5946	NM_001043136	-1.40033	1.03e-07	3.35
FBgn0015622	Cnx99A	NM_001043301	-0.807294	0.00386614	2.6
FBgn0015622	Cnx99A	NM_001043302	-0.807294	0.00386614	0
FBgn0052000	CG32000	NM_001103379	-0.776843	0.00429958	3
FBgn0030170	CG2990	NM_001103463	-1.09422	0.00183336	10.6
FBgn0031384	CG4238	NM_001103582	-1.60167	0.00128631	0
FBgn0031384	CG4238	NM_001103583	-1.60167	0.00128631	0
FBgn0051635	CG31635	NM_001103632	-0.823606	0.0019575	0
FBgn0032331	CG14913	NM_001103676	-5.17156	0.00267631	0
FBgn0033538	CG11883	NM_001103790	-0.948839	0.000507717	9.75
FBgn0034966	CG13563	NM_001103973	-3.52294	0.000495715	1.3
FBgn0035400	CG11537	NM_001104019	-0.811294	0.00365855	7.5
FBgn0035400	CG11537	NM_001104020	-0.811294	0.00365855	2.3
FBgn0036804	Sgf11	NM_001104168	-0.979003	0.00403531	0
FBgn0025807	Rad9	NM_001104169	-1.35661	0.00154392	0
FBgn0052451	SPoCk	NM_001104196	-1.05896	3.46567e-05	6.5
FBgn0037525	CG17816	NM_001104235	-1.37512	0.00981114	10.4
FBgn0037525	CG17816	NM_001104236	-1.37512	0.00981114	2.6
FBgn0038816	Lrrk	NM_001104377	-1.12797	0.00274746	6.9
FBgn0038826	Syp	NM_001104378	-0.787292	0.007642	0
FBgn0038826	Syp	NM_001104379	-0.787292	0.007642	0
FBgn0266409	CG45049	NM_001104406	-0.70159	0.00956584	8
FBgn0266409	CG45049	NM_001104407	-0.70159	0.00956584	8
FBgn0058263	MFS17	NM_001110894	-0.922081	0.00855101	2.6
FBgn0058263	MFS17	NM_001110895	-0.922081	0.00855101	0
FBgn0010247	Parp	NM_001110982	-1.05307	4.0209e-05	0
FBgn0020503	CLIP-190	NM_001144361	-0.929418	0.00145785	0
FBgn0020503	CLIP-190	NM_001144362	-0.929418	0.00145785	1.3
FBgn0001248	Idh	NM_001144438	-0.795727	0.00314516	0
FBgn0001248	Idh	NM_001144439	-0.795727	0.00314516	0
FBgn0014342	mia	NM_001144538	-1.20728	0.00448674	0
FBgn0030817	CG4991	NM_001144742	-1.31326	0.000781651	0
FBgn0003447	sn	NM_001169226	-1.70109	0.00887872	2.6
FBgn0039932	fuss	NM_001169358	-1.77819	0.000433079	0
FBgn0039932	fuss	NM_001169359	-1.77819	0.000433079	0
FBgn0031914	CG5973	NM_001169430	-1.11872	0.000223562	1
FBgn0031952	cdc14	NM_001169433	-0.951716	0.000792662	0
FBgn0031952	cdc14	NM_001169434	-0.951716	0.000792662	0
FBgn0032166	CG4619	NM_001169458	-1.22894	0.00184246	2.6
FBgn0032305	CG6700	NM_001169473	-1.0952	0.00170741	3.6
FBgn0020503	CLIP-190	NM_001169525	-0.929418	0.00145785	1.3
FBgn0020503	CLIP-190	NM_001169526	-0.929418	0.00145785	1.3
FBgn0261862	whd	NM_001169640	-0.914234	0.000705193	1.3
FBgn0261862	whd	NM_001169641	-0.914234	0.000705193	1.3
FBgn0033638	CG9005	NM_001169647	-0.985692	0.00735464	3.9
FBgn0033846	mip120	NM_001169672	-0.918414	0.00156371	4.3
FBgn0004362	HmgD	NM_001169773	-0.863196	0.00333297	1.3
FBgn0025790	TBPH	NM_001169809	-1.22679	1.10267e-06	2.6
FBgn0025790	TBPH	NM_001169810	-1.22679	1.10267e-06	2.6
FBgn0034921	DCP1	NM_001169811	-1.26248	9.73629e-06	0
FBgn0026263	bip1	NM_001169904	-2.20215	0.00106652	3.6
FBgn0259916	CG42445	NM_001169907	-1.22059	0.00929148	1.3
FBgn0035945	CG5026	NM_001169921	-0.900855	0.000823676	2.6
FBgn0036211	CG5946	NM_001169950	-1.40033	1.03e-07	3.35
FBgn0036211	CG5946	NM_001169951	-1.40033	1.03e-07	0
FBgn0036765	CG7408	NM_001169991	-1.12259	8.63807e-05	7.8
FBgn0036765	CG7408	NM_001169992	-1.12259	8.63807e-05	1.3
FBgn0052451	SPoCk	NM_001170025	-1.05896	3.46567e-05	6.5
FBgn0037525	CG17816	NM_001170070	-1.37512	0.00981114	4.1
FBgn0000244	by	NM_001170098	-2.12833	3.03e-09	5.6
FBgn0000244	by	NM_001170099	-2.12833	3.03e-09	11.55
FBgn0037715	CG9399	NM_001170100	-1.0722	0.000140313	1.3
FBgn0028734	Fmr1	NM_001170109	-0.792735	0.0012254	8
FBgn0027657	glob1	NM_001170154	-1.38522	0.000723192	0
FBgn0038608	WRNexo	NM_001170175	-2.11441	1.47e-10	3.9
FBgn0004107	Cdk2	NM_001170195	-2.07166	4.2e-08	0
FBgn0039349	Ssadh	NM_001170261	-1.14473	5.63824e-05	0
FBgn0058160	CG40160	NM_001170384	-1.07582	0.00582496	2.6
FBgn0058160	CG40160	NM_001170385	-1.07582	0.00582496	2.6
FBgn0051955	CG31955	NM_001201759	-1.13686	0.000702859	1.3
FBgn0032801	CG10165	NM_001201921	-1.72158	1.82487e-05	4
FBgn0032801	CG10165	NM_001201922	-1.72158	1.82487e-05	0
FBgn0032889	CG9331	NM_001201928	-1.05853	0.00483182	0
FBgn0032889	CG9331	NM_001201929	-1.05853	0.00483182	0
FBgn0032889	CG9331	NM_001201930	-1.05853	0.00483182	0
FBgn0032889	CG9331	NM_001201931	-1.05853	0.00483182	0
FBgn0261584	CG42694	NM_001202065	-1.75521	7.95e-09	0
FBgn0035356	CG16986	NM_001202106	-1.47204	0.00354448	0
FBgn0026418	Hsc70Cb	NM_001202172	-1.08248	7.19787e-05	0
FBgn0026418	Hsc70Cb	NM_001202173	-1.08248	7.19787e-05	0
FBgn0026418	Hsc70Cb	NM_001202174	-1.08248	7.19787e-05	0
FBgn0026418	Hsc70Cb	NM_001202175	-1.08248	7.19787e-05	0
FBgn0261996	CG42814	NM_001202372	-2.79563	0.00860175	0
FBgn0040384	CG32795	NM_001258580	-1.22877	0.000690032	2.6
FBgn0062413	Ctr1A	NM_001258622	-0.761172	0.00548182	1.3
FBgn0062413	Ctr1A	NM_001258623	-0.761172	0.00548182	1.3
FBgn0062413	Ctr1A	NM_001258624	-0.761172	0.00548182	1.3
FBgn0030289	CG1597	NM_001258692	-0.749835	0.00665949	0
FBgn0259789	vfl	NM_001258839	-1.1257	0.00413641	6.5
FBgn0259789	vfl	NM_001258840	-1.1257	0.00413641	12.1
FBgn0003423	slgA	NM_001258862	-1.28182	6.76e-08	2.6
FBgn0003423	slgA	NM_001258863	-1.28182	6.76e-08	2.6
FBgn0003423	slgA	NM_001258864	-1.28182	6.76e-08	2.6
FBgn0003423	slgA	NM_001258865	-1.28182	6.76e-08	2.6
FBgn0003423	slgA	NM_001258866	-1.28182	6.76e-08	0
FBgn0003423	slgA	NM_001258867	-1.28182	6.76e-08	2.6
FBgn0266521	stai	NM_001258983	-0.688667	0.00972191	15.7
FBgn0004868	Gdi	NM_001259024	-1.09638	8.14361e-06	1.3
FBgn0262743	Fs(2)Ket	NM_001259179	-1.20665	4.3e-07	12.85
FBgn0262743	Fs(2)Ket	NM_001259180	-1.20665	4.3e-07	1
FBgn0262743	Fs(2)Ket	NM_001259181	-1.20665	4.3e-07	6.9
FBgn0262743	Fs(2)Ket	NM_001259182	-1.20665	4.3e-07	5.9
FBgn0033089	CG17266	NM_001259220	-1.66261	2.56217e-05	0
FBgn0033638	CG9005	NM_001259338	-0.985692	0.00735464	3.9
FBgn0034436	CG11961	NM_001259489	-1.57378	5.16e-08	11.55
FBgn0035348	CG16758	NM_001259640	-1.85848	0.00238621	1.3
FBgn0035400	CG11537	NM_001259659	-0.811294	0.00365855	0
FBgn0041164	armi	NM_001259674	-1.41372	6.46e-07	0
FBgn0262985	CG43293	NM_001259715	-2.18176	0.00842664	0
FBgn0262985	CG43293	NM_001259716	-2.18176	0.00842664	0
FBgn0035986	CG4022	NM_001259767	-0.979953	0.000705193	7.2
FBgn0035986	CG4022	NM_001259768	-0.979953	0.000705193	11.1
FBgn0036402	CG6650	NM_001259818	-0.732461	0.00448622	0
FBgn0021768	nudC	NM_001259876	-0.949778	0.00771857	0
FBgn0000567	Eip74EF	NM_001259887	-1.12038	0.00155588	10
FBgn0052451	SPoCk	NM_001259958	-1.05896	3.46567e-05	6.5
FBgn0004436	Ubc6	NM_001259987	-0.80854	0.00625002	2.6
FBgn0028734	Fmr1	NM_001260088	-0.792735	0.0012254	16.75
FBgn0038476	kuk	NM_001260219	-1.04153	0.000294842	1
FBgn0038666	Smu1	NM_001260260	-1.20256	0.000660758	0
FBgn0038666	Smu1	NM_001260261	-1.20256	0.000660758	0
FBgn0013995	Calx	NM_001260283	-1.45429	0.000507717	3.9
FBgn0013995	Calx	NM_001260284	-1.45429	0.000507717	3.9
FBgn0013995	Calx	NM_001260285	-1.45429	0.000507717	10.1
FBgn0013995	Calx	NM_001260286	-1.45429	0.000507717	21.5
FBgn0039417	CG6073	NM_001260384	-1.248	0.00419911	0
FBgn0051075	CG31075	NM_001260395	-0.96061	0.000415027	0
FBgn0039507	mrt	NM_001260398	-1.13151	2.22912e-05	2.6
FBgn0039507	mrt	NM_001260399	-1.13151	2.22912e-05	2.6
FBgn0039507	mrt	NM_001260400	-1.13151	2.22912e-05	2.6
FBgn0039507	mrt	NM_001260401	-1.13151	2.22912e-05	2.6
FBgn0039507	mrt	NM_001260402	-1.13151	2.22912e-05	2.6
FBgn0039877	CG2118	NM_001260462	-0.834242	0.00551743	7.5
FBgn0039877	CG2118	NM_001260463	-0.834242	0.00551743	2.6
FBgn0052000	CG32000	NM_001272114	-0.776843	0.00429958	3
FBgn0039932	fuss	NM_001272150	-1.77819	0.000433079	0
FBgn0000479	dnc	NM_001272272	-1.18781	4.04879e-06	29.15
FBgn0000479	dnc	NM_001272273	-1.18781	4.04879e-06	29.15
FBgn0000479	dnc	NM_001272274	-1.18781	4.04879e-06	29.15
FBgn0029666	CG10803	NM_001272284	-0.931392	0.00216669	6.6
FBgn0029666	CG10803	NM_001272285	-0.931392	0.00216669	6.6
FBgn0029666	CG10803	NM_001272286	-0.931392	0.00216669	14.4
FBgn0029666	CG10803	NM_001272287	-0.931392	0.00216669	14.4
FBgn0020513	ade5	NM_001272564	-1.69583	9.18e-13	5.6
FBgn0015926	dah	NM_001272639	-1.09781	0.00019545	2.3
FBgn0030817	CG4991	NM_001272709	-1.31326	0.000781651	0
FBgn0030817	CG4991	NM_001272710	-1.31326	0.000781651	0
FBgn0051974	CG31974	NM_001272870	-1.57829	1.39363e-06	0
FBgn0051974	CG31974	NM_001272871	-1.57829	1.39363e-06	0
FBgn0053526	PNUTS	NM_001272921	-1.14393	0.00146946	2.8
FBgn0031344	CG7420	NM_001272942	-1.42214	0.00245298	0
FBgn0031384	CG4238	NM_001272965	-1.60167	0.00128631	0
FBgn0031384	CG4238	NM_001272966	-1.60167	0.00128631	0
FBgn0031384	CG4238	NM_001272967	-1.60167	0.00128631	1.3
FBgn0031384	CG4238	NM_001272968	-1.60167	0.00128631	1.3
FBgn0031389	CG4259	NM_001272975	-0.882316	0.00203941	3.9
FBgn0031392	AIF	NM_001272978	-0.795754	0.00356598	2.6
FBgn0051950	CG31950	NM_001273042	-2.35452	3.63e-10	0
FBgn0031544	CG17593	NM_001273069	-0.829188	0.00107801	0
FBgn0266521	stai	NM_001273193	-0.688667	0.00972191	4.9
FBgn0031816	CG16947	NM_001273204	-1.36327	0.00400794	1.3
FBgn0051635	CG31635	NM_001273206	-0.823606	0.0019575	11.7
FBgn0051635	CG31635	NM_001273207	-0.823606	0.0019575	1.3
FBgn0051635	CG31635	NM_001273208	-0.823606	0.0019575	1.3
FBgn0051635	CG31635	NM_001273209	-0.823606	0.0019575	1.3
FBgn0051635	CG31635	NM_001273210	-0.823606	0.0019575	11.7
FBgn0051635	CG31635	NM_001273211	-0.823606	0.0019575	0
FBgn0031844	CG13771	NM_001273212	-1.63957	0.00383234	2.3
FBgn0031914	CG5973	NM_001273268	-1.11872	0.000223562	1
FBgn0031914	CG5973	NM_001273269	-1.11872	0.000223562	0
FBgn0032054	CG13090	NM_001273326	-0.845298	0.00337726	1.3
FBgn0032054	CG13090	NM_001273327	-0.845298	0.00337726	1.3
FBgn0016122	Acer	NM_001273329	-1.31275	2.21169e-06	6.7
FBgn0002973	numb	NM_001273362	-1.13464	0.00241119	12.9
FBgn0015393	hoip	NM_001273364	-1.08677	0.00484629	1.3
FBgn0032234	gny	NM_001273409	-0.795661	0.00798169	0
FBgn0086691	UK114	NM_001273536	-1.3216	0.000490929	0
FBgn0020503	CLIP-190	NM_001273597	-0.929418	0.00145785	3.9
FBgn0020503	CLIP-190	NM_001273598	-0.929418	0.00145785	1.3
FBgn0020503	CLIP-190	NM_001273599	-0.929418	0.00145785	0
FBgn0024245	dnt	NM_001273638	-1.12023	0.000161455	3.9
FBgn0032822	CG10466	NM_001273672	-1.95124	0.000462174	0
FBgn0022288	l(2)09851	NM_001273784	-0.804631	0.00684863	1.3
FBgn0033100	CG3420	NM_001273806	-1.0488	0.00208005	1
FBgn0011656	Mef2	NM_001273912	-0.879969	0.00158251	13.05
FBgn0011656	Mef2	NM_001273913	-0.879969	0.00158251	13.05
FBgn0033799	GLaz	NM_001274007	-1.74027	0.000123006	0
FBgn0033799	GLaz	NM_001274008	-1.74027	0.000123006	0
FBgn0033799	GLaz	NM_001274009	-1.74027	0.000123006	0
FBgn0033799	GLaz	NM_001274010	-1.74027	0.000123006	0
FBgn0033799	GLaz	NM_001274011	-1.74027	0.000123006	0
FBgn0033907	mRpS16	NM_001274038	-0.924189	0.00810476	0
FBgn0033907	mRpS16	NM_001274039	-0.924189	0.00810476	0
FBgn0034440	CG10073	NM_001274161	-1.81317	2.05435e-05	0
FBgn0020257	Ppa	NM_001274209	-2.12288	4.7e-07	5.2
FBgn0034804	CG3831	NM_001274217	-2.32141	1.48e-12	0
FBgn0261584	CG42694	NM_001274218	-1.75521	7.95e-09	0
FBgn0020386	Pdk1	NM_001274254	-1.32746	5.2e-08	17.95
FBgn0035152	CG3386	NM_001274287	-0.989418	0.00574615	2.3
FBgn0035152	CG3386	NM_001274288	-0.989418	0.00574615	2.3
FBgn0035152	CG3386	NM_001274289	-0.989418	0.00574615	4.9
FBgn0035213	CG2199	NM_001274323	-0.926434	0.00667462	1.3
FBgn0035348	CG16758	NM_001274401	-1.85848	0.00238621	1.3
FBgn0035375	pgant6	NM_001274413	-1.48051	8.82e-08	1
FBgn0035400	CG11537	NM_001274425	-0.811294	0.00365855	1.3
FBgn0261797	Dhc64C	NM_001274498	-1.06359	2.4972e-05	1.3
FBgn0261797	Dhc64C	NM_001274499	-1.06359	2.4972e-05	0
FBgn0261797	Dhc64C	NM_001274500	-1.06359	2.4972e-05	0
FBgn0261797	Dhc64C	NM_001274501	-1.06359	2.4972e-05	1.3
FBgn0261797	Dhc64C	NM_001274502	-1.06359	2.4972e-05	1.3
FBgn0261797	Dhc64C	NM_001274503	-1.06359	2.4972e-05	1.3
FBgn0035593	CG4603	NM_001274506	-1.30204	0.00105286	0
FBgn0035593	CG4603	NM_001274507	-1.30204	0.00105286	0
FBgn0024177	zpg	NM_001274549	-1.6257	0.00208005	1.3
FBgn0035844	CG13676	NM_001274631	-1.96974	0.000602629	7.5
FBgn0259916	CG42445	NM_001274632	-1.22059	0.00929148	1.3
FBgn0004379	Klp67A	NM_001274695	-1.50058	1.38e-08	5.1
FBgn0011802	Gem3	NM_001274749	-0.974836	0.000889112	11.2
FBgn0036279	Ncc69	NM_001274827	-1.26413	0.00228668	1.3
FBgn0036279	Ncc69	NM_001274828	-1.26413	0.00228668	1.3
FBgn0036279	Ncc69	NM_001274829	-1.26413	0.00228668	1.3
FBgn0036279	Ncc69	NM_001274830	-1.26413	0.00228668	1.3
FBgn0026418	Hsc70Cb	NM_001274893	-1.08248	7.19787e-05	0
FBgn0000565	Eip71CD	NM_001274949	-1.68919	1.59261e-06	0
FBgn0000565	Eip71CD	NM_001274950	-1.68919	1.59261e-06	0
FBgn0052195	CG32195	NM_001275077	-1.24757	0.0074892	0
FBgn0052195	CG32195	NM_001275078	-1.24757	0.0074892	0
FBgn0036846	MESR6	NM_001275104	-1.25701	6.83929e-06	2.6
FBgn0052451	SPoCk	NM_001275291	-1.05896	3.46567e-05	6.5
FBgn0037358	elm	NM_001275366	-0.703678	0.00886319	5.4
FBgn0037521	CG2993	NM_001275418	-4.81945	0.00918617	15.95
FBgn0037521	CG2993	NM_001275419	-4.81945	0.00918617	15.95
FBgn0037525	CG17816	NM_001275421	-1.37512	0.00981114	13
FBgn0037526	CG10092	NM_001275422	-1.16707	0.00317242	3.35
FBgn0037617	CG8145	NM_001275455	-1.27339	5.37991e-05	3.9
FBgn0037715	CG9399	NM_001275496	-1.0722	0.000140313	3.9
FBgn0028734	Fmr1	NM_001275518	-0.792735	0.0012254	0
FBgn0028734	Fmr1	NM_001275519	-0.792735	0.0012254	8
FBgn0260743	GC1	NM_001275561	-1.45736	3.46869e-05	3.6
FBgn0037974	CG12224	NM_001275563	-1.84232	0.00206855	1.3
FBgn0038196	CG9922	NM_001275627	-0.909924	0.00141944	1.3
FBgn0027083	Aats-met	NM_001275635	-0.931834	0.00751049	3.6
FBgn0038256	CG7530	NM_001275648	-0.880588	0.00191226	4.3
FBgn0021750	Aats-ser	NM_001275670	-0.979875	0.00518559	5.3
FBgn0003227	rec	NM_001275686	-1.3516	0.00485203	0
FBgn0015520	nonA-l	NM_001275717	-1.27404	0.00101519	5.2
FBgn0038491	CG5292	NM_001275732	-1.65274	9.05296e-05	5.2
FBgn0260399	gwl	NM_001275784	-0.812503	0.00723832	3.9
FBgn0038662	Mpc1	NM_001275791	-1.11732	0.000284214	3.3
FBgn0038816	Lrrk	NM_001275842	-1.12797	0.00274746	6.9
FBgn0038816	Lrrk	NM_001275843	-1.12797	0.00274746	6.9
FBgn0038826	Syp	NM_001275847	-0.787292	0.007642	1
FBgn0038826	Syp	NM_001275848	-0.787292	0.007642	0
FBgn0038826	Syp	NM_001275849	-0.787292	0.007642	15
FBgn0038826	Syp	NM_001275850	-0.787292	0.007642	1
FBgn0038826	Syp	NM_001275851	-0.787292	0.007642	1
FBgn0038826	Syp	NM_001275852	-0.787292	0.007642	1
FBgn0038826	Syp	NM_001275853	-0.787292	0.007642	1
FBgn0038826	Syp	NM_001275854	-0.787292	0.007642	0
FBgn0038826	Syp	NM_001275855	-0.787292	0.007642	1
FBgn0019952	Orct	NM_001275979	-1.78707	1.1e-08	3.6
FBgn0001197	His2Av	NM_001276068	-0.829307	0.00232205	5.2
FBgn0003525	stg	NM_001276137	-2.0641	4.88e-08	7.25
FBgn0039743	CG7946	NM_001276170	-0.744175	0.00527549	0
FBgn0039861	pasha	NM_001276220	-1.42723	0.000169776	0
FBgn0039861	pasha	NM_001276221	-1.42723	0.000169776	0
FBgn0039862	kek6	NM_001276222	-2.26398	0.000265869	9.8
FBgn0058263	MFS17	NM_001276229	-0.922081	0.00855101	2.6
FBgn0058160	CG40160	NM_001276236	-1.07582	0.00582496	13.55
FBgn0003575	su(s)	NM_001297823	-0.79854	0.009293	0
FBgn0003575	su(s)	NM_001297824	-0.79854	0.009293	0
FBgn0011606	Klp3A	NM_001297901	-0.895854	0.00288827	1.3
FBgn0040384	CG32795	NM_001297905	-1.22877	0.000690032	2.6
FBgn0028746	CG18508	NM_001297907	-0.965773	0.00427456	2.6
FBgn0040396	CG3939	NM_001297908	-0.926821	0.00218557	0
FBgn0265575	yin	NM_001297915	-0.979354	0.00505035	6.4
FBgn0024332	Mcm3	NM_001297955	-0.854728	0.00550898	1.3
FBgn0029915	CG14434	NM_001298039	-1.31432	4.33e-08	0
FBgn0029915	CG14434	NM_001298040	-1.31432	4.33e-08	0
FBgn0029997	CG2258	NM_001298071	-1.596	5.42756e-06	16.35
FBgn0030242	sofe	NM_001298163	-1.69393	3.30683e-05	2.6
FBgn0002948	nod	NM_001298200	-1.08288	0.00133164	1.3
FBgn0030336	CG1578	NM_001298211	-1.00447	0.00229142	0
FBgn0030336	CG1578	NM_001298212	-1.00447	0.00229142	0
FBgn0030420	CG12717	NM_001298238	-0.834013	0.00340313	0
FBgn0030655	CG9213	NM_001298348	-0.941553	0.0085769	1.3
FBgn0027556	CG4928	NM_001298425	-1.12078	0.00178128	0
FBgn0010194	Wnt5	NM_001298478	-1.12174	7.80233e-05	6.5
FBgn0031049	Sec61gamma	NM_001298521	-0.873544	0.00295132	0
FBgn0031049	Sec61gamma	NM_001298522	-0.873544	0.00295132	0
FBgn0031052	CG14215	NM_001298525	-1.24813	1.56149e-06	0
FBgn0259789	vfl	NM_001298537	-1.1257	0.00413641	7.8
FBgn0031126	Cyp6v1	NM_001298570	-1.30521	0.000369765	0
FBgn0031126	Cyp6v1	NM_001298571	-1.30521	0.000369765	0
FBgn0040028	CG17450	NM_001298592	-5.51939	0.00123999	0
FBgn0031229	CG3436	NM_001298614	-0.773413	0.00666722	0
FBgn0086856	CG11555	NM_001298615	-1.08537	0.00236153	0
FBgn0024920	Ts	NM_001298641	-0.848186	0.00135077	0
FBgn0031540	CG3238	NM_001298658	-1.11784	0.00269903	5.2
FBgn0051955	CG31955	NM_001298668	-1.13686	0.000702859	0
FBgn0051955	CG31955	NM_001298669	-1.13686	0.000702859	1.3
FBgn0031711	CG6907	NM_001298699	-0.810316	0.00134406	0
FBgn0031877	CG10399	NM_001298767	-1.27794	0.0082338	3.6
FBgn0031914	CG5973	NM_001298781	-1.11872	0.000223562	0
FBgn0031952	cdc14	NM_001298792	-0.951716	0.000792662	6.5
FBgn0031952	cdc14	NM_001298793	-0.951716	0.000792662	5.6
FBgn0031988	CG8668	NM_001298811	-1.01557	2.77627e-05	1.3
FBgn0004868	Gdi	NM_001298852	-1.09638	8.14361e-06	1.3
FBgn0028700	RfC38	NM_001298904	-1.23601	0.000413619	3.6
FBgn0053307	CG33307	NM_001298982	-1.1069	0.00208005	6.7
FBgn0020503	CLIP-190	NM_001299084	-0.929418	0.00145785	0
FBgn0032671	CG7200	NM_001299102	-1.00629	0.00831855	1.3
FBgn0086909	CG31751	NM_001299124	-1.26861	0.000257868	2.6
FBgn0032801	CG10165	NM_001299157	-1.72158	1.82487e-05	0
FBgn0014127	barr	NM_001299165	-1.29542	5.58e-07	2.6
FBgn0032889	CG9331	NM_001299178	-1.05853	0.00483182	0
FBgn0032889	CG9331	NM_001299179	-1.05853	0.00483182	0
FBgn0032889	CG9331	NM_001299180	-1.05853	0.00483182	0
FBgn0051674	CG31674	NM_001299182	-1.65216	0.000301938	1.3
FBgn0033005	CG3107	NM_001299210	-0.894033	0.00232907	1.3
FBgn0259979	CG17337	NM_001299213	-0.954357	0.000187869	0
FBgn0033065	Cyp6w1	NM_001299216	-3.45535	0.000681704	5.2
FBgn0015929	dpa	NM_001299231	-0.779267	0.007642	1.3
FBgn0033265	coil	NM_001299255	-0.895025	0.00447079	1.3
FBgn0005695	gcl	NM_001299281	-1.26352	0.00218794	3.9
FBgn0033538	CG11883	NM_001299360	-0.948839	0.000507717	9.75
FBgn0033692	wash	NM_001299405	-1.01979	0.00201714	1
FBgn0033883	CG16935	NM_001299467	-1.17699	0.000259238	1.3
FBgn0033999	CG8093	NM_001299512	-1.76743	0.00269903	0
FBgn0034198	CG11400	NM_001299591	-1.04954	0.00933185	5.2
FBgn0034432	CG7461	NM_001299682	-0.707267	0.00562757	1.3
FBgn0034534	maf-S	NM_001299710	-1.05757	0.000371791	0
FBgn0004362	HmgD	NM_001299767	-0.863196	0.00333297	1.3
FBgn0034705	CG11170	NM_001299778	-1.55	7.12387e-05	0
FBgn0034705	CG11170	NM_001299779	-1.55	7.12387e-05	0
FBgn0040091	Ugt58Fa	NM_001299805	-0.736347	0.00594909	0
FBgn0020257	Ppa	NM_001299814	-2.12288	4.7e-07	7.8
FBgn0024234	gbb	NM_001299857	-0.858642	0.000904713	1
FBgn0025336	CG4882	NM_001299862	-0.928794	0.00152459	0
FBgn0026570	CG5704	NM_001299983	-0.883323	0.00361845	1.3
FBgn0052251	Claspin	NM_001300005	-1.11903	1.05515e-05	0
FBgn0029118	Sucb	NM_001300012	-0.937846	0.00331228	1
FBgn0035942	CG5660	NM_001300059	-1.83553	1.56564e-05	1.3
FBgn0004379	Klp67A	NM_001300070	-1.50058	1.38e-08	4.1
FBgn0036211	CG5946	NM_001300106	-1.40033	1.03e-07	3.35
FBgn0036337	AdenoK	NM_001300125	-1.33523	5.18e-07	3.9
FBgn0036402	CG6650	NM_001300137	-0.732461	0.00448622	1
FBgn0014342	mia	NM_001300252	-1.20728	0.00448674	0
FBgn0037550	CG9667	NM_001300295	-1.17148	0.00214984	0
FBgn0037617	CG8145	NM_001300312	-1.27339	5.37991e-05	7.8
FBgn0037781	Fancl	NM_001300337	-1.89496	0.000824768	1.3
FBgn0042094	Adk3	NM_001300350	-1.45278	0.000169776	1.3
FBgn0042094	Adk3	NM_001300351	-1.45278	0.000169776	1.3
FBgn0051441	CG31441	NM_001300354	-1.38576	0.00407356	0
FBgn0038028	CG10035	NM_001300375	-2.78311	0.00387734	4.6
FBgn0027657	glob1	NM_001300414	-1.38522	0.000723192	0
FBgn0038401	CG5916	NM_001300428	-1.38614	5.40064e-05	10.5
FBgn0038608	WRNexo	NM_001300460	-2.11441	1.47e-10	3.9
FBgn0013995	Calx	NM_001300505	-1.45429	0.000507717	21.5
FBgn0013995	Calx	NM_001300506	-1.45429	0.000507717	27.4
FBgn0266409	CG45049	NM_001300542	-0.70159	0.00956584	1.3
FBgn0266409	CG45049	NM_001300543	-0.70159	0.00956584	8
FBgn0266409	CG45049	NM_001300544	-0.70159	0.00956584	1.3
FBgn0039487	gb	NM_001300626	-1.50633	0.000505939	4.65
FBgn0043002	Chrac-14	NM_057298	-0.99795	0.00281313	0
FBgn0003116	pn	NM_057336	-1.0191	0.00777773	2.3
FBgn0003483	spn-E	NM_057393	-0.900825	0.00578765	0
FBgn0000147	aurA	NM_057401	-1.26674	0.000161074	3.9
FBgn0003575	su(s)	NM_057406	-0.79854	0.009293	0
FBgn0004106	Cdk1	NM_057449	-1.41539	3.37414e-05	0
FBgn0004374	neb	NM_057469	-0.916623	0.00208005	0
FBgn0004406	tam	NM_057473	-0.834684	0.00202349	0
FBgn0004832	Xpac	NM_057518	-1.15646	0.000187496	0
FBgn0005672	spi	NM_057561	-0.876737	0.00106874	4.8
FBgn0010194	Wnt5	NM_057576	-1.12174	7.80233e-05	6.5
FBgn0011573	Cdc37	NM_057658	-1.01453	3.53452e-05	0
FBgn0011656	Mef2	NM_057670	-0.879969	0.00158251	19.25
FBgn0011656	Mef2	NM_057671	-0.879969	0.00158251	1.3
FBgn0011656	Mef2	NM_057672	-0.879969	0.00158251	1.3
FBgn0011656	Mef2	NM_057673	-0.879969	0.00158251	1.3
FBgn0011692	pav	NM_057677	-0.770236	0.0033002	2.6
FBgn0011818	oaf	NM_057692	-0.888154	0.00701284	9.8
FBgn0014127	barr	NM_057758	-1.29542	5.58e-07	2.6
FBgn0014861	Mcm2	NM_057773	-1.1332	8.9582e-06	3.8
FBgn0015271	Orc5	NM_057784	-1.42692	3.64888e-05	1.3
FBgn0015299	Ssb-c31a	NM_057788	-0.742161	0.00920401	0
FBgn0015553	tos	NM_057797	-1.10288	0.00763459	3
FBgn0265575	yin	NM_057799	-0.979354	0.00505035	6.4
FBgn0265575	yin	NM_057800	-0.979354	0.00505035	6.4
FBgn0015622	Cnx99A	NM_057809	-0.807294	0.00386614	2.6
FBgn0015929	dpa	NM_057837	-0.779267	0.007642	1.3
FBgn0016122	Acer	NM_057847	-1.31275	2.21169e-06	0
FBgn0019830	colt	NM_057873	-1.11874	8.6708e-06	0
FBgn0020312	CG4050	NM_057898	-0.897562	0.00100822	6.7
FBgn0020493	Dad	NM_057912	-1.61927	0.00824603	3.6
FBgn0023023	CRMP	NM_057959	-1.33821	0.00139703	10.4
FBgn0024227	aurB	NM_057988	-1.05523	0.000972943	0
FBgn0024234	gbb	NM_057992	-0.858642	0.000904713	1
FBgn0024245	dnt	NM_057993	-1.12023	0.000161455	3.9
FBgn0024920	Ts	NM_058019	-0.848186	0.00135077	0
FBgn0025336	CG4882	NM_058029	-0.928794	0.00152459	0
FBgn0025790	TBPH	NM_058051	-1.22679	1.10267e-06	2.6
FBgn0025790	TBPH	NM_058052	-1.22679	1.10267e-06	2.6
FBgn0028398	Taf10	NM_058115	-1.46737	1.06964e-06	1
FBgn0000810	fs(1)K10	NM_058143	-1.07081	0.00139503	6.5
FBgn0000928	fs(1)Yb	NM_058146	-0.900883	0.00324792	3
FBgn0262743	Fs(2)Ket	NM_058148	-1.20665	4.3e-07	1
FBgn0001112	Gld	NM_058155	-5.16946	0.00264111	10.4
FBgn0024332	Mcm3	NM_078493	-0.854728	0.00550898	1.3
FBgn0025815	Mcm6	NM_078510	-0.87412	0.00269573	1
FBgn0024250	brk	NM_078514	-1.31018	0.000308909	1.3
FBgn0003447	sn	NM_078521	-1.70109	0.00887872	2.6
FBgn0002948	nod	NM_078570	-1.08288	0.00133164	5.2
FBgn0015926	dah	NM_078607	-1.09781	0.00019545	2.3
FBgn0043903	dome	NM_078688	-1.02465	0.00059256	3.6
FBgn0003423	slgA	NM_078709	-1.28182	6.76e-08	2.6
FBgn0031479	Prx6005	NM_078739	-1.11031	0.00019545	0
FBgn0002973	numb	NM_078799	-1.13464	0.00241119	2.6
FBgn0004868	Gdi	NM_078800	-1.09638	8.14361e-06	0
FBgn0040070	Trx-2	NM_078802	-0.792709	0.00524232	1.3
FBgn0261862	whd	NM_078961	-0.914234	0.000705193	1.3
FBgn0033799	GLaz	NM_079003	-1.74027	0.000123006	0
FBgn0040477	cid	NM_079006	-1.45593	0.000268276	0
FBgn0033907	mRpS16	NM_079013	-0.924189	0.00810476	0
FBgn0025832	Fen1	NM_079041	-0.927436	0.00797404	0
FBgn0020257	Ppa	NM_079088	-2.12288	4.7e-07	5.2
FBgn0034913	Snap29	NM_079107	-0.771682	0.00821828	0
FBgn0000037	mAChR-A	NM_079120	-1.9224	3.47e-12	9.2
FBgn0261797	Dhc64C	NM_079205	-1.06359	2.4972e-05	0
FBgn0011762	DNApol-alpha50	NM_079248	-1.21827	0.00641123	0
FBgn0004379	Klp67A	NM_079268	-1.50058	1.38e-08	4.1
FBgn0011802	Gem3	NM_079295	-0.974836	0.000889112	0
FBgn0036335	mRpL20	NM_079327	-1.76927	3.21227e-05	0
FBgn0000565	Eip71CD	NM_079361	-1.68919	1.59261e-06	0
FBgn0004569	aos	NM_079383	-1.25009	0.000298003	7.8
FBgn0036752	Adgf-A	NM_079406	-0.892178	0.00274568	3.6
FBgn0036846	MESR6	NM_079430	-1.25701	6.83929e-06	2.6
FBgn0015075	Ddx1	NM_079488	-0.859472	0.00279704	1.3
FBgn0004436	Ubc6	NM_079506	-0.80854	0.00625002	5.2
FBgn0003885	alphaTub84D	NM_079540	-1.16492	1.18926e-05	0
FBgn0015396	jumu	NM_079578	-1.11562	0.000141253	10
FBgn0042094	Adk3	NM_079588	-1.45278	0.000169776	1.3
FBgn0021750	Aats-ser	NM_079641	-0.979875	0.00518559	0
FBgn0027657	glob1	NM_079645	-1.38522	0.000723192	0
FBgn0038519	Prx3	NM_079663	-0.884859	0.00315979	1.3
FBgn0004107	Cdk2	NM_079696	-2.07166	4.2e-08	0
FBgn0013995	Calx	NM_079699	-1.45429	0.000507717	20.2
FBgn0264326	DNApol-epsilon255	NM_079738	-0.962782	0.00048304	2.8
FBgn0019952	Orct	NM_079755	-1.78707	1.1e-08	3.6
FBgn0001197	His2Av	NM_079795	-0.829307	0.00232205	3.9
FBgn0003525	stg	NM_079823	-2.0641	4.88e-08	11.15
FBgn0015544	spag	NM_079925	-1.03366	0.00333297	0
FBgn0015393	hoip	NM_079975	-1.08677	0.00484629	1.3
FBgn0024222	ird5	NM_080012	-0.814271	0.00582	0
FBgn0261933	SmD1	NM_080035	-0.909709	0.00333297	1.3
FBgn0260771	Larp7	NM_080056	-1.49029	1.1769e-06	2.6
FBgn0260399	gwl	NM_080121	-0.812503	0.00723832	3.9
FBgn0010019	Cyp4g1	NM_080292	-1.36954	0.00901882	1.3
FBgn0011606	Klp3A	NM_080314	-0.895854	0.00288827	2.6
FBgn0000479	dnc	NM_080322	-1.18781	4.04879e-06	1
FBgn0020386	Pdk1	NM_080382	-1.32746	5.2e-08	13.05
FBgn0259113	DNApol-alpha180	NM_080488	-0.776244	0.00594021	0
FBgn0015520	nonA-l	NM_080492	-1.27404	0.00101519	2.6
FBgn0002021	l(2)37Bb	NM_080530	-0.990497	0.00151948	1.3
FBgn0023537	CG17896	NM_130489	-1.13773	2.58814e-05	5.2
FBgn0027791	O-fut2	NM_130560	-0.876811	0.00336347	0
FBgn0029584	CG11509	NM_130574	-3.27431	0.00447238	0
FBgn0023509	mip130	NM_130602	-1.051	0.000129685	2.6
FBgn0023507	CG3835	NM_130626	-1.02542	0.00542329	0
FBgn0040384	CG32795	NM_130673	-1.22877	0.000690032	2.6
FBgn0040396	CG3939	NM_130692	-0.926821	0.00218557	0
FBgn0029666	CG10803	NM_130708	-0.931392	0.00216669	6.6
FBgn0029711	Usf	NM_131939	-1.38175	0.00079333	2.6
FBgn0261955	kdn	NM_132091	-1.54573	5.94264e-05	4
FBgn0062413	Ctr1A	NM_132108	-0.761172	0.00548182	6.1
FBgn0029915	CG14434	NM_132135	-1.31432	4.33e-08	0
FBgn0029997	CG2258	NM_132211	-1.596	5.42756e-06	0
FBgn0030241	feo	NM_132430	-1.28429	2.12407e-06	1.3
FBgn0030242	sofe	NM_132431	-1.69393	3.30683e-05	2.6
FBgn0030289	CG1597	NM_132479	-0.749835	0.00665949	1.3
FBgn0027259	Kmn1	NM_132501	-1.10574	0.00860204	1.3
FBgn0030336	CG1578	NM_132521	-1.00447	0.00229142	0
FBgn0020513	ade5	NM_132598	-1.69583	9.18e-13	0
FBgn0030420	CG12717	NM_132599	-0.834013	0.00340313	0
FBgn0030545	CG11590	NM_132717	-0.939716	0.00340313	1.3
FBgn0030612	CG5599	NM_132772	-1.46602	9.47557e-06	7.2
FBgn0030678	CG11679	NM_132835	-1.1736	0.000695438	0
FBgn0030759	CG13014	NM_132906	-0.868922	0.00990327	1.3
FBgn0027556	CG4928	NM_132951	-1.12078	0.00178128	6.2
FBgn0030816	CG16700	NM_132963	-1.04977	0.00219597	12
FBgn0030817	CG4991	NM_132964	-1.31326	0.000781651	0
FBgn0085430	CG34401	NM_133108	-0.746331	0.00676216	20.5
FBgn0005672	spi	NM_134291	-0.876737	0.00106874	4.8
FBgn0005672	spi	NM_134292	-0.876737	0.00106874	4.8
FBgn0005672	spi	NM_134293	-0.876737	0.00106874	4.8
FBgn0025790	TBPH	NM_134318	-1.22679	1.10267e-06	3.9
FBgn0031049	Sec61gamma	NM_134493	-0.873544	0.00295132	0
FBgn0031052	CG14215	NM_134496	-1.24813	1.56149e-06	0
FBgn0259789	vfl	NM_134512	-1.1257	0.00413641	7.8
FBgn0031126	Cyp6v1	NM_134559	-1.30521	0.000369765	0
FBgn0026787	Nhe1	NM_134647	-1.24691	0.00194371	3.9
FBgn0031227	CG3709	NM_134656	-1.48538	0.000860768	1.3
FBgn0031229	CG3436	NM_134657	-0.773413	0.00666722	0
FBgn0086856	CG11555	NM_134666	-1.08537	0.00236153	0
FBgn0031252	CG13690	NM_134677	-1.64512	6.94e-07	2.6
FBgn0031314	IntS14	NM_134735	-0.996505	0.00388508	0
FBgn0031344	CG7420	NM_134758	-1.42214	0.00245298	0
FBgn0031378	CG15362	NM_134790	-1.28942	0.00114466	2.6
FBgn0031384	CG4238	NM_134796	-1.60167	0.00128631	0
FBgn0031389	CG4259	NM_134801	-0.882316	0.00203941	1.3
FBgn0031392	AIF	NM_134805	-0.795754	0.00356598	2.6
FBgn0031422	CG9870	NM_134835	-2.13395	8.43225e-05	0
FBgn0031494	CG17219	NM_134896	-1.21543	0.0051299	1.3
FBgn0031540	CG3238	NM_134938	-1.11784	0.00269903	3.9
FBgn0031544	CG17593	NM_134942	-0.829188	0.00107801	0
FBgn0031601	Dim1	NM_134986	-1.23404	0.00495211	1
FBgn0031711	CG6907	NM_135088	-0.810316	0.00134406	0
FBgn0031816	CG16947	NM_135186	-1.36327	0.00400794	6.5
FBgn0031844	CG13771	NM_135217	-1.63957	0.00383234	1.3
FBgn0031877	CG10399	NM_135245	-1.27794	0.0082338	2.3
FBgn0031914	CG5973	NM_135276	-1.11872	0.000223562	0
FBgn0031952	cdc14	NM_135309	-0.951716	0.000792662	0
FBgn0031988	CG8668	NM_135340	-1.01557	2.77627e-05	1.3
FBgn0031998	SLC5A11	NM_135348	-1.49851	0.00162052	1.3
FBgn0032047	CG13088	NM_135390	-1.84809	0.00123182	0
FBgn0032054	CG13090	NM_135396	-0.845298	0.00337726	1.3
FBgn0032105	borr	NM_135435	-1.32265	4.39961e-06	2.6
FBgn0032166	CG4619	NM_135485	-1.22894	0.00184246	3.9
FBgn0032234	gny	NM_135549	-0.795661	0.00798169	9.85
FBgn0032244	RfC3	NM_135555	-1.12339	0.00239717	0
FBgn0027611	LM408	NM_135564	-0.844163	0.00154636	1.3
FBgn0032305	CG6700	NM_135615	-1.0952	0.00170741	3.6
FBgn0028700	RfC38	NM_135650	-1.23601	0.000413619	3.6
FBgn0261266	zuc	NM_135686	-1.74811	2.45235e-05	2.6
FBgn0032453	CG6180	NM_135744	-0.830937	0.00735226	0
FBgn0032486	CG5705	NM_135773	-1.5869	0.000591102	2.3
FBgn0032524	CG9267	NM_135811	-1.0112	0.00331919	0
FBgn0086691	UK114	NM_135903	-1.3216	0.000490929	0
FBgn0004797	mdy	NM_135969	-1.42985	1.05353e-06	5.2
FBgn0020503	CLIP-190	NM_135991	-0.929418	0.00145785	1.3
FBgn0032671	CG7200	NM_136026	-1.00629	0.00831855	1.3
FBgn0086909	CG31751	NM_136050	-1.26861	0.000257868	2.6
FBgn0032698	CG10336	NM_136051	-0.967869	0.00919542	2.6
FBgn0032702	CG10376	NM_136055	-0.768068	0.00354402	3.3
FBgn0032705	Grip71	NM_136058	-1.21911	1.546e-05	5.95
FBgn0032728	Tango6	NM_136078	-0.828509	0.00968793	0
FBgn0032732	CG15168	NM_136082	-1.0918	0.000643089	1.3
FBgn0032799	CG10166	NM_136136	-1.05336	0.000218605	0
FBgn0032801	CG10165	NM_136138	-1.72158	1.82487e-05	0
FBgn0027949	msb1l	NM_136147	-1.00367	0.000191001	0
FBgn0032822	CG10466	NM_136159	-1.95124	0.000462174	0
FBgn0032848	nesd	NM_136181	-2.42952	1.89e-20	1.3
FBgn0032869	CG17470	NM_136197	-1.6712	0.00126352	1.3
FBgn0032884	Pomp	NM_136213	-0.915751	0.000263963	5.95
FBgn0032889	CG9331	NM_136218	-1.05853	0.00483182	0
FBgn0051674	CG31674	NM_136219	-1.65216	0.000301938	1.3
FBgn0266369	Mtp	NM_136231	-0.976434	0.0007186	1.3
FBgn0032929	Mcm10	NM_136253	-2.14517	2.96e-11	2.6
FBgn0033005	CG3107	NM_136312	-0.894033	0.00232907	1.3
FBgn0259979	CG17337	NM_136337	-0.954357	0.000187869	0
FBgn0022288	l(2)09851	NM_136338	-0.804631	0.00684863	0
FBgn0033065	Cyp6w1	NM_136362	-3.45535	0.000681704	0
FBgn0033089	CG17266	NM_136380	-1.66261	2.56217e-05	0
FBgn0033100	CG3420	NM_136390	-1.0488	0.00208005	1
FBgn0033187	CG2144	NM_136448	-1.34399	3.41e-07	1.3
FBgn0033208	mRpL52	NM_136469	-1.04321	0.00367052	0
FBgn0033209	CG12107	NM_136470	-1.06675	0.000203672	0
FBgn0033315	beta3GalTII	NM_136555	-1.19051	0.00444122	0
FBgn0033528	trsn	NM_136747	-0.981834	0.000578214	1.3
FBgn0033538	CG11883	NM_136754	-0.948839	0.000507717	9.75
FBgn0033549	mms4	NM_136767	-1.75412	0.00196298	0
FBgn0033566	CG18004	NM_136781	-1.12789	0.00274568	0
FBgn0033581	CG12391	NM_136795	-0.796077	0.00224271	0
FBgn0033638	CG9005	NM_136844	-0.985692	0.00735464	2.6
FBgn0033692	wash	NM_136895	-1.01979	0.00201714	1
FBgn0266111	ana3	NM_136921	-1.25079	0.000705193	0
FBgn0033846	mip120	NM_137035	-0.918414	0.00156371	4.3
FBgn0033876	Syngr	NM_137064	-1.14129	0.00184246	13.05
FBgn0033883	CG16935	NM_137070	-1.17699	0.000259238	1.3
FBgn0033913	CG8468	NM_137096	-1.79498	4.84e-07	6.6
FBgn0033924	CG8613	NM_137109	-0.885318	0.00307686	1.3
FBgn0033995	GPHR	NM_137172	-0.965081	0.00236739	2.3
FBgn0033999	CG8093	NM_137176	-1.76743	0.00269903	0
FBgn0034142	CG8306	NM_137296	-0.788154	0.00407663	1.3
FBgn0034166	CG6472	NM_137322	-3.33955	0.00284085	1
FBgn0034198	CG11400	NM_137349	-1.04954	0.00933185	0
FBgn0034307	CG10914	NM_137453	-1.02458	0.00486163	0
FBgn0010053	Jheh1	NM_137541	-1.50085	9.43e-09	0
FBgn0034405	Jheh2	NM_137542	-1.07345	8.27541e-05	0
FBgn0034422	CG7137	NM_137556	-1.61137	4.50259e-05	0
FBgn0034432	CG7461	NM_137565	-0.707267	0.00562757	0
FBgn0034436	CG11961	NM_137569	-1.57378	5.16e-08	0
FBgn0034440	CG10073	NM_137573	-1.81317	2.05435e-05	0
FBgn0034443	cer	NM_137576	-1.92892	0.000379956	0
FBgn0034534	maf-S	NM_137656	-1.05757	0.000371791	0
FBgn0034583	CG10527	NM_137700	-0.901341	0.00569408	1.3
FBgn0034614	CG9752	NM_137729	-1.53452	1.02819e-06	0
FBgn0028734	Fmr1	NM_137801	-0.792735	0.0012254	1.3
FBgn0040091	Ugt58Fa	NM_137850	-0.736347	0.00594909	0
FBgn0034804	CG3831	NM_137897	-2.32141	1.48e-12	0
FBgn0003401	shu	NM_137993	-1.4258	0.000216285	2.6
FBgn0034921	DCP1	NM_137998	-1.26248	9.73629e-06	7.7
FBgn0034924	CG17658	NM_138001	-2.17424	0.00750572	2.6
FBgn0034939	thoc5	NM_138012	-0.781357	0.00786672	1.3
FBgn0035044	CG3663	NM_138108	-1.38965	0.00106954	1.3
FBgn0265182	CG44247	NM_138130	-2.14822	0.00604238	15.4
FBgn0035152	CG3386	NM_138205	-0.989418	0.00574615	2.3
FBgn0035153	ebd1	NM_138206	-0.86746	0.000609151	0
FBgn0035210	msd5	NM_138257	-1.71082	4.62832e-06	0
FBgn0035213	CG2199	NM_138260	-0.926434	0.00667462	1.3
FBgn0011204	cue	NM_138269	-1.02526	0.00165076	2
FBgn0027903	CG12018	NM_139402	-1.14296	0.000269861	0
FBgn0035348	CG16758	NM_139470	-1.85848	0.00238621	1.3
FBgn0035356	CG16986	NM_139475	-1.47204	0.00354448	0
FBgn0035370	Non2	NM_139488	-0.745261	0.00796612	1.3
FBgn0035372	CG12093	NM_139490	-0.859521	0.00264186	0
FBgn0035375	pgant6	NM_139492	-1.48051	8.82e-08	1
FBgn0035390	scramb2	NM_139504	-0.985388	0.000804762	7.4
FBgn0266918	CG32486	NM_139508	-1.1788	0.00348448	2.3
FBgn0035400	CG11537	NM_139514	-0.811294	0.00365855	1.3
FBgn0035415	CG14966	NM_139527	-1.07749	0.00282946	0
FBgn0041164	armi	NM_139559	-1.41372	6.46e-07	0
FBgn0027552	CG10863	NM_139583	-1.39681	5.03147e-05	0
FBgn0035593	CG4603	NM_139694	-1.30204	0.00105286	0
FBgn0035640	mad2	NM_139734	-0.840274	0.00181009	2.6
FBgn0035644	DNApol-epsilon58	NM_139738	-1.47374	6.32e-07	1.3
FBgn0259164	CG42269	NM_139762	-2.24302	0.00751049	0
FBgn0024177	zpg	NM_139792	-1.6257	0.00208005	0
FBgn0026263	bip1	NM_139912	-2.20215	0.00106652	3.6
FBgn0002899	mus301	NM_139921	-1.2345	0.000110467	2.6
FBgn0035844	CG13676	NM_139922	-1.96974	0.000602629	7.5
FBgn0266667	Exo70	NM_139965	-1.08158	0.00106621	0
FBgn0035904	GstO3	NM_139977	-2.17781	1.35527e-06	1.3
FBgn0035911	CG6638	NM_139982	-0.987255	0.00191668	1.3
FBgn0017430	Nelf-E	NM_139984	-1.05223	0.00263395	0
FBgn0035918	Cdc6	NM_139990	-1.16803	0.000159888	0
FBgn0035942	CG5660	NM_140011	-1.83553	1.56564e-05	1.3
FBgn0035945	CG5026	NM_140014	-0.900855	0.000823676	6.5
FBgn0035986	CG4022	NM_140050	-0.979953	0.000705193	1
FBgn0036107	CG7949	NM_140159	-1.06054	0.00470783	0
FBgn0036141	wls	NM_140188	-0.787472	0.00426756	2.3
FBgn0036184	PCID2	NM_140229	-1.22578	0.00276512	0
FBgn0036211	CG5946	NM_140255	-1.40033	1.03e-07	1.3
FBgn0036279	Ncc69	NM_140315	-1.26413	0.00228668	1.3
FBgn0036300	CG10688	NM_140332	-0.952949	0.00146314	1.3
FBgn0036316	CG10960	NM_140348	-1.75096	8.57e-11	16
FBgn0036334	CG11267	NM_140365	-1.29172	4.75343e-06	0
FBgn0036337	AdenoK	NM_140367	-1.33523	5.18e-07	1.3
FBgn0036402	CG6650	NM_140428	-0.732461	0.00448622	0
FBgn0026418	Hsc70Cb	NM_140430	-1.08248	7.19787e-05	0
FBgn0036486	Msh6	NM_140498	-1.19812	2.27187e-06	1.3
FBgn0036501	CG7272	NM_140511	-1.25834	3.99668e-06	2.6
FBgn0036615	CG4933	NM_140623	-1.13399	0.00532192	0
FBgn0260388	CG42514	NM_140642	-0.921769	0.00187912	0
FBgn0028693	Rpn12	NM_140647	-1.0583	2.7291e-05	1.3
FBgn0260960	Baldspot	NM_140652	-0.849557	0.00593477	17.1
FBgn0036662	CG9706	NM_140664	-1.37567	8.09049e-06	0
FBgn0021768	nudC	NM_140666	-0.949778	0.00771857	0
FBgn0036765	CG7408	NM_140763	-1.12259	8.63807e-05	7.8
FBgn0036772	CG5290	NM_140769	-1.43364	5.38e-09	1.3
FBgn0025807	Rad9	NM_140809	-1.35661	0.00154392	1.3
FBgn0036824	CG3902	NM_140812	-1.27298	8.50925e-06	2
FBgn0036826	arx	NM_140814	-0.977884	0.00749911	0
FBgn0036843	CG6812	NM_140829	-1.30017	8.52441e-05	2.3
FBgn0036847	CG11577	NM_140832	-0.838351	0.0025205	3.35
FBgn0036857	CG9629	NM_140842	-0.887363	0.000587708	2.6
FBgn0022774	Oat	NM_140882	-1.8071	0.00138111	0
FBgn0036915	Prp3	NM_140899	-0.894395	0.00196767	0
FBgn0036916	Mtr3	NM_140900	-1.2817	0.000815207	1.3
FBgn0037021	CG11399	NM_140997	-0.838876	0.00179173	9.5
FBgn0037022	CG11396	NM_140998	-1.24766	0.00330048	0
FBgn0037057	CG10512	NM_141032	-1.12219	6.24498e-05	2.6
FBgn0037102	CG7172	NM_141076	-1.11335	0.000181402	1
FBgn0037239	CG11739	NM_141203	-1.13169	6.81026e-05	4.3
FBgn0014342	mia	NM_141290	-1.20728	0.00448674	1.3
FBgn0037358	elm	NM_141311	-0.703678	0.00886319	4.1
FBgn0037469	Dpck	NM_141435	-1.28185	2.55787e-05	1.3
FBgn0011020	Sas-4	NM_141444	-1.13944	0.0013964	0
FBgn0037481	MAGE	NM_141445	-1.26249	0.000725081	2.6
FBgn0037521	CG2993	NM_141483	-4.81945	0.00918617	2.6
FBgn0037525	CG17816	NM_141487	-1.37512	0.00981114	2.6
FBgn0037526	CG10092	NM_141488	-1.16707	0.00317242	3.35
FBgn0037540	Pbp95	NM_141503	-1.23107	0.00511351	6.2
FBgn0037550	CG9667	NM_141511	-1.17148	0.00214984	0
FBgn0037552	CG7800	NM_141513	-0.733609	0.00555816	1.3
FBgn0037561	CG9630	NM_141520	-1.05302	0.00183562	1.3
FBgn0037617	CG8145	NM_141564	-1.27339	5.37991e-05	0
FBgn0037652	CG11980	NM_141600	-0.78413	0.00933023	1.3
FBgn0037661	Ada	NM_141609	-1.14362	0.00361845	0
FBgn0000244	by	NM_141644	-2.12833	3.03e-09	3.3
FBgn0037709	CG8199	NM_141648	-1.49674	5.03147e-05	4.1
FBgn0037715	CG9399	NM_141656	-1.0722	0.000140313	3.9
FBgn0037781	Fancl	NM_141717	-1.89496	0.000824768	1.3
FBgn0037815	Rrp46	NM_141744	-1.30289	0.0011761	0
FBgn0260743	GC1	NM_141877	-1.45736	3.46869e-05	1.3
FBgn0037974	CG12224	NM_141882	-1.84232	0.00206855	1.3
FBgn0260746	Ect3	NM_141885	-0.827705	0.00841871	1.3
FBgn0038028	CG10035	NM_141925	-2.78311	0.00387734	0
FBgn0038043	CG17202	NM_141937	-0.977196	0.00797663	3.9
FBgn0038053	CG18549	NM_141946	-1.04262	0.00723832	1.3
FBgn0038110	CG8031	NM_141995	-1.6146	3.22e-08	9.5
FBgn0038196	CG9922	NM_142072	-0.909924	0.00141944	1.3
FBgn0027083	Aats-met	NM_142091	-0.931834	0.00751049	0
FBgn0038256	CG7530	NM_142130	-0.880588	0.00191226	4.3
FBgn0051344	CG31344	NM_142176	-1.04283	0.00159604	0
FBgn0038401	CG5916	NM_142267	-1.38614	5.40064e-05	6.2
FBgn0038407	CG6126	NM_142271	-1.54814	0.00429958	1.3
FBgn0038467	AdSL	NM_142329	-0.932641	0.00674551	2.6
FBgn0038476	kuk	NM_142338	-1.04153	0.000294842	1
FBgn0038491	CG5292	NM_142353	-1.65274	9.05296e-05	3.9
FBgn0038547	CG17803	NM_142400	-1.8721	0.00834002	1.3
FBgn0038586	CG7168	NM_142438	-0.996437	0.00616534	2.6
FBgn0038608	WRNexo	NM_142458	-2.11441	1.47e-10	3.9
FBgn0038662	Mpc1	NM_142505	-1.11732	0.000284214	2
FBgn0038666	Smu1	NM_142509	-1.20256	0.000660758	0
FBgn0261792	snRNP-U1-C	NM_142510	-1.1155	0.000310264	2.3
FBgn0038673	CG14286	NM_142515	-1.59355	4.47006e-05	2.6
FBgn0261285	Ppcs	NM_142527	-1.03112	3.28318e-05	12
FBgn0038760	MED25	NM_142597	-0.880483	0.00786672	0
FBgn0038826	Syp	NM_142656	-0.787292	0.007642	15
FBgn0038928	Fadd	NM_142749	-0.850816	0.00729178	0
FBgn0039128	CG13599	NM_142937	-1.13828	0.00551743	0
FBgn0026576	CG5991	NM_142951	-1.01056	0.00029614	0
FBgn0029503	CHORD	NM_142969	-1.03054	0.000991689	1.3
FBgn0039210	CG13625	NM_143015	-1.58357	2.70709e-05	0
FBgn0039250	Mink	NM_143055	-1.20932	8.09049e-06	1.3
FBgn0039293	CG11851	NM_143096	-1.24845	3.94555e-06	1.3
FBgn0039349	Ssadh	NM_143151	-1.14473	5.63824e-05	0
FBgn0039403	Sld5	NM_143200	-2.34336	5.87e-08	1
FBgn0039417	CG6073	NM_143211	-1.248	0.00419911	0
FBgn0039487	gb	NM_143279	-1.50633	0.000505939	4.65
FBgn0039501	CG5987	NM_143292	-1.71292	9.13217e-05	3.35
FBgn0039507	mrt	NM_143297	-1.13151	2.22912e-05	2.6
FBgn0039557	CG12259	NM_143338	-0.845865	0.00771857	1.3
FBgn0039638	dgt6	NM_143414	-0.977999	0.000161455	0
FBgn0062442	Cisd2	NM_143427	-0.830132	0.00361845	0
FBgn0039680	Cap-D2	NM_143452	-0.800273	0.00735226	0
FBgn0039687	CG7593	NM_143458	-1.16864	0.000262952	2.3
FBgn0039727	CG15523	NM_143496	-0.973799	0.00359054	0
FBgn0039743	CG7946	NM_143511	-0.744175	0.00527549	0
FBgn0039744	CG15526	NM_143512	-4.82163	0.009293	0
FBgn0039861	pasha	NM_143622	-1.42723	0.000169776	0
FBgn0039862	kek6	NM_143623	-2.26398	0.000265869	9.8
FBgn0039877	CG2118	NM_143639	-0.834242	0.00551743	2.6
FBgn0039896	yellow-h	NM_143655	-1.8774	3.89e-08	0
FBgn0029118	Sucb	NM_143706	-0.937846	0.00331228	5.3
FBgn0259676	DNApol-alpha60	NM_143744	-1.57955	2.46e-07	1.3
FBgn0013563	Pex1	NM_143759	-1.23045	6.93556e-05	0
FBgn0001248	Idh	NM_143787	-0.795727	0.00314516	0
FBgn0026570	CG5704	NM_143811	-0.883323	0.00361845	1.3
FBgn0040534	CG11985	NM_143932	-1.50141	1.81386e-05	0
FBgn0085430	CG34401	NM_144236	-0.746331	0.00676216	7.5
FBgn0042207	CG18530	NM_144457	-2.36435	0.00588556	0
FBgn0028746	CG18508	NM_144464	-0.965773	0.00427456	1.3
FBgn0037239	CG11739	NM_164345	-1.13169	6.81026e-05	4.3
FBgn0037239	CG11739	NM_164346	-1.13169	6.81026e-05	4.3
FBgn0037239	CG11739	NM_164347	-1.13169	6.81026e-05	4.3
FBgn0051974	CG31974	NM_164370	-1.57829	1.39363e-06	0
FBgn0031392	AIF	NM_164456	-0.795754	0.00356598	0
FBgn0011818	oaf	NM_164489	-0.888154	0.00701284	8.5
FBgn0011818	oaf	NM_164490	-0.888154	0.00701284	0
FBgn0051950	CG31950	NM_164512	-2.35452	3.63e-10	0
FBgn0051955	CG31955	NM_164552	-1.13686	0.000702859	1.3
FBgn0266521	stai	NM_164682	-0.688667	0.00972191	4.9
FBgn0266521	stai	NM_164683	-0.688667	0.00972191	15.7
FBgn0266521	stai	NM_164684	-0.688667	0.00972191	4.9
FBgn0051635	CG31635	NM_164696	-0.823606	0.0019575	1.3
FBgn0031914	CG5973	NM_164750	-1.11872	0.000223562	0
FBgn0031914	CG5973	NM_164751	-1.11872	0.000223562	0
FBgn0032105	borr	NM_164850	-1.32265	4.39961e-06	2.6
FBgn0002973	numb	NM_164855	-1.13464	0.00241119	2.6
FBgn0040070	Trx-2	NM_164863	-0.792709	0.00524232	1.3
FBgn0051882	CG31882	NM_164865	-3.05004	0.00847598	0
FBgn0027611	LM408	NM_164929	-0.844163	0.00154636	1.3
FBgn0004797	mdy	NM_165194	-1.42985	1.05353e-06	5.2
FBgn0004797	mdy	NM_165195	-1.42985	1.05353e-06	5.2
FBgn0020503	CLIP-190	NM_165213	-0.929418	0.00145785	1.3
FBgn0020503	CLIP-190	NM_165214	-0.929418	0.00145785	1.3
FBgn0086909	CG31751	NM_165260	-1.26861	0.000257868	2.6
FBgn0032698	CG10336	NM_165261	-0.967869	0.00919542	2.6
FBgn0032801	CG10165	NM_165309	-1.72158	1.82487e-05	0
FBgn0014127	barr	NM_165317	-1.29542	5.58e-07	2.6
FBgn0032848	nesd	NM_165320	-2.42952	1.89e-20	1.3
FBgn0032889	CG9331	NM_165345	-1.05853	0.00483182	0
FBgn0033005	CG3107	NM_165416	-0.894033	0.00232907	1.3
FBgn0005695	gcl	NM_165622	-1.26352	0.00218794	3.9
FBgn0261862	whd	NM_165777	-0.914234	0.000705193	1.3
FBgn0033538	CG11883	NM_165793	-0.948839	0.000507717	3.6
FBgn0033566	CG18004	NM_165807	-1.12789	0.00274568	0
FBgn0033566	CG18004	NM_165808	-1.12789	0.00274568	0
FBgn0033633	CG7759	NM_165831	-2.57091	0.00541706	0
FBgn0033913	CG8468	NM_166038	-1.79498	4.84e-07	6.6
FBgn0033913	CG8468	NM_166039	-1.79498	4.84e-07	6.6
FBgn0261270	SelD	NM_166045	-1.24876	0.00168012	0
FBgn0261270	SelD	NM_166046	-1.24876	0.00168012	0
FBgn0263864	Dark	NM_166207	-0.94912	0.00207945	1
FBgn0263864	Dark	NM_166208	-0.94912	0.00207945	3.3
FBgn0034436	CG11961	NM_166342	-1.57378	5.16e-08	0
FBgn0020312	CG4050	NM_166426	-0.897562	0.00100822	6.7
FBgn0004362	HmgD	NM_166479	-0.863196	0.00333297	3.9
FBgn0004362	HmgD	NM_166480	-0.863196	0.00333297	3.9
FBgn0034705	CG11170	NM_166516	-1.55	7.12387e-05	0
FBgn0025790	TBPH	NM_166628	-1.22679	1.10267e-06	2.6
FBgn0000037	mAChR-A	NM_166668	-1.9224	3.47e-12	9.2
FBgn0265182	CG44247	NM_166690	-2.14822	0.00604238	3.3
FBgn0052000	CG32000	NM_166728	-0.776843	0.00429958	1.3
FBgn0052000	CG32000	NM_166729	-0.776843	0.00429958	1.3
FBgn0052000	CG32000	NM_166730	-0.776843	0.00429958	3
FBgn0052000	CG32000	NM_166731	-0.776843	0.00429958	1.3
FBgn0052000	CG32000	NM_166732	-0.776843	0.00429958	3
FBgn0052000	CG32000	NM_166733	-0.776843	0.00429958	1.3
FBgn0023537	CG17896	NM_166844	-1.13773	2.58814e-05	5.2
FBgn0023507	CG3835	NM_166929	-1.02542	0.00542329	0
FBgn0023507	CG3835	NM_166930	-1.02542	0.00542329	0
FBgn0040384	CG32795	NM_166952	-1.22877	0.000690032	2.6
FBgn0000479	dnc	NM_166959	-1.18781	4.04879e-06	29.15
FBgn0000479	dnc	NM_166960	-1.18781	4.04879e-06	1
FBgn0000479	dnc	NM_166961	-1.18781	4.04879e-06	1
FBgn0000479	dnc	NM_166962	-1.18781	4.04879e-06	1
FBgn0000479	dnc	NM_166963	-1.18781	4.04879e-06	29.15
FBgn0000479	dnc	NM_166964	-1.18781	4.04879e-06	1
FBgn0000479	dnc	NM_166965	-1.18781	4.04879e-06	1
FBgn0000479	dnc	NM_166966	-1.18781	4.04879e-06	29.15
FBgn0000479	dnc	NM_166967	-1.18781	4.04879e-06	1
FBgn0000479	dnc	NM_166968	-1.18781	4.04879e-06	29.15
FBgn0000479	dnc	NM_166969	-1.18781	4.04879e-06	1
FBgn0000479	dnc	NM_166970	-1.18781	4.04879e-06	1
FBgn0000479	dnc	NM_166971	-1.18781	4.04879e-06	1
FBgn0265575	yin	NM_166993	-0.979354	0.00505035	6.4
FBgn0029711	Usf	NM_167010	-1.38175	0.00079333	3.6
FBgn0261955	kdn	NM_167072	-1.54573	5.94264e-05	4
FBgn0003447	sn	NM_167142	-1.70109	0.00887872	12.65
FBgn0003447	sn	NM_167143	-1.70109	0.00887872	12.65
FBgn0052708	CG32708	NM_167174	-1.67413	6.46e-07	0
FBgn0030170	CG2990	NM_167214	-1.09422	0.00183336	10.6
FBgn0266710	hog	NM_167412	-1.48839	1.39363e-06	0
FBgn0052576	CG32576	NM_167492	-1.3836	8.04366e-06	7.8
FBgn0027556	CG4928	NM_167552	-1.12078	0.00178128	3.6
FBgn0030817	CG4991	NM_167555	-1.31326	0.000781651	0
FBgn0259789	vfl	NM_167685	-1.1257	0.00413641	7.8
FBgn0003423	slgA	NM_167751	-1.28182	6.76e-08	0
FBgn0003423	slgA	NM_167752	-1.28182	6.76e-08	2.6
FBgn0003423	slgA	NM_167753	-1.28182	6.76e-08	2.6
FBgn0003423	slgA	NM_167754	-1.28182	6.76e-08	2.6
FBgn0040028	CG17450	NM_167761	-5.51939	0.00123999	0
FBgn0040028	CG17450	NM_167762	-5.51939	0.00123999	0
FBgn0020386	Pdk1	NM_167789	-1.32746	5.2e-08	4.3
FBgn0020386	Pdk1	NM_167790	-1.32746	5.2e-08	13.05
FBgn0020386	Pdk1	NM_167791	-1.32746	5.2e-08	17.95
FBgn0020386	Pdk1	NM_167792	-1.32746	5.2e-08	17.95
FBgn0020386	Pdk1	NM_167793	-1.32746	5.2e-08	17.95
FBgn0020386	Pdk1	NM_167794	-1.32746	5.2e-08	17.95
FBgn0020386	Pdk1	NM_167795	-1.32746	5.2e-08	4.3
FBgn0052845	CG32845	NM_167822	-2.16922	0.00582496	1.3
FBgn0035213	CG2199	NM_167873	-0.926434	0.00667462	1.3
FBgn0035348	CG16758	NM_167952	-1.85848	0.00238621	1.3
FBgn0035375	pgant6	NM_167966	-1.48051	8.82e-08	1
FBgn0035400	CG11537	NM_167988	-0.811294	0.00365855	1.3
FBgn0035400	CG11537	NM_167989	-0.811294	0.00365855	7.5
FBgn0052251	Claspin	NM_168080	-1.11903	1.05515e-05	0
FBgn0261797	Dhc64C	NM_168103	-1.06359	2.4972e-05	0
FBgn0052368	CG32368	NM_168244	-1.16705	2.17945e-06	0
FBgn0001248	Idh	NM_168265	-0.795727	0.00314516	0
FBgn0001248	Idh	NM_168266	-0.795727	0.00314516	0
FBgn0001248	Idh	NM_168267	-0.795727	0.00314516	0
FBgn0001248	Idh	NM_168268	-0.795727	0.00314516	0
FBgn0001248	Idh	NM_168269	-0.795727	0.00314516	0
FBgn0035945	CG5026	NM_168305	-0.900855	0.000823676	2.6
FBgn0036141	wls	NM_168450	-0.787472	0.00426756	2.3
FBgn0036211	CG5946	NM_168479	-1.40033	1.03e-07	0
FBgn0052095	CG32095	NM_168482	-1.20749	0.00123264	0
FBgn0036316	CG10960	NM_168522	-1.75096	8.57e-11	16
FBgn0036316	CG10960	NM_168523	-1.75096	8.57e-11	16
FBgn0052115	CG32115	NM_168529	-2.17828	5.21e-16	0
FBgn0036337	AdenoK	NM_168532	-1.33523	5.18e-07	1.3
FBgn0026418	Hsc70Cb	NM_168573	-1.08248	7.19787e-05	0
FBgn0026418	Hsc70Cb	NM_168574	-1.08248	7.19787e-05	0
FBgn0000565	Eip71CD	NM_168622	-1.68919	1.59261e-06	0
FBgn0000565	Eip71CD	NM_168623	-1.68919	1.59261e-06	0
FBgn0260388	CG42514	NM_168668	-0.921769	0.00187912	0
FBgn0260388	CG42514	NM_168669	-0.921769	0.00187912	0
FBgn0260960	Baldspot	NM_168678	-0.849557	0.00593477	14.5
FBgn0036662	CG9706	NM_168684	-1.37567	8.09049e-06	0
FBgn0000567	Eip74EF	NM_168739	-1.12038	0.00155588	10
FBgn0000567	Eip74EF	NM_168740	-1.12038	0.00155588	10
FBgn0000567	Eip74EF	NM_168741	-1.12038	0.00155588	10
FBgn0052195	CG32195	NM_168762	-1.24757	0.0074892	16.9
FBgn0036915	Prp3	NM_168825	-0.894395	0.00196767	0
FBgn0037057	CG10512	NM_168889	-1.12219	6.24498e-05	2.6
FBgn0037057	CG10512	NM_168890	-1.12219	6.24498e-05	2.6
FBgn0052436	CG32436	NM_168898	-1.19599	0.000223562	2.3
FBgn0052451	SPoCk	NM_168961	-1.05896	3.46567e-05	12.4
FBgn0052451	SPoCk	NM_168962	-1.05896	3.46567e-05	6.5
FBgn0052451	SPoCk	NM_168963	-1.05896	3.46567e-05	6.5
FBgn0052350	CG32350	NM_168987	-1.49355	0.000281718	1.3
FBgn0023023	CRMP	NM_169070	-1.33821	0.00139703	10.4
FBgn0023023	CRMP	NM_169072	-1.33821	0.00139703	10.4
FBgn0044823	Spec2	NM_169081	-1.10431	0.00515672	9.5
FBgn0037525	CG17816	NM_169198	-1.37512	0.00981114	2.6
FBgn0037525	CG17816	NM_169199	-1.37512	0.00981114	2.6
FBgn0037652	CG11980	NM_169250	-0.78413	0.00933023	1.3
FBgn0037652	CG11980	NM_169251	-0.78413	0.00933023	1.3
FBgn0037715	CG9399	NM_169294	-1.0722	0.000140313	1.3
FBgn0028734	Fmr1	NM_169324	-0.792735	0.0012254	16.75
FBgn0028734	Fmr1	NM_169325	-0.792735	0.0012254	0
FBgn0028734	Fmr1	NM_169326	-0.792735	0.0012254	16.75
FBgn0028734	Fmr1	NM_169327	-0.792735	0.0012254	0
FBgn0042094	Adk3	NM_169373	-1.45278	0.000169776	1.3
FBgn0051441	CG31441	NM_169382	-1.38576	0.00407356	0
FBgn0015270	Orc2	NM_169563	-0.974893	0.00361845	1.3
FBgn0038256	CG7530	NM_169599	-0.880588	0.00191226	4.3
FBgn0038256	CG7530	NM_169600	-0.880588	0.00191226	4.3
FBgn0003227	rec	NM_169674	-1.3516	0.00485203	7.8
FBgn0027657	glob1	NM_169678	-1.38522	0.000723192	0
FBgn0027657	glob1	NM_169679	-1.38522	0.000723192	0
FBgn0027657	glob1	NM_169680	-1.38522	0.000723192	0
FBgn0020493	Dad	NM_169740	-1.61927	0.00824603	3.6
FBgn0038476	kuk	NM_169745	-1.04153	0.000294842	1
FBgn0261285	Ppcs	NM_169848	-1.03112	3.28318e-05	12
FBgn0004107	Cdk2	NM_169916	-2.07166	4.2e-08	0
FBgn0038826	Syp	NM_169925	-0.787292	0.007642	15
FBgn0038826	Syp	NM_169926	-0.787292	0.007642	1
FBgn0038826	Syp	NM_169927	-0.787292	0.007642	0
FBgn0038826	Syp	NM_169928	-0.787292	0.007642	0
FBgn0038826	Syp	NM_169929	-0.787292	0.007642	15
FBgn0013995	Calx	NM_169940	-1.45429	0.000507717	3.9
FBgn0013995	Calx	NM_169941	-1.45429	0.000507717	16.6
FBgn0014949	btn	NM_170026	-1.39616	2.12407e-06	0
FBgn0026576	CG5991	NM_170120	-1.01056	0.00029614	0
FBgn0026576	CG5991	NM_170121	-1.01056	0.00029614	0
FBgn0011725	twin	NM_170128	-0.894865	0.00427456	2.3
FBgn0011725	twin	NM_170129	-0.894865	0.00427456	2.3
FBgn0011725	twin	NM_170130	-0.894865	0.00427456	4.9
FBgn0011725	twin	NM_170131	-0.894865	0.00427456	2.3
FBgn0011725	twin	NM_170132	-0.894865	0.00427456	2.3
FBgn0051370	CG31370	NM_170216	-1.1746	1.06757e-05	0
FBgn0051075	CG31075	NM_170304	-0.96061	0.000415027	0
FBgn0005696	DNApol-alpha73	NM_170327	-1.00463	0.00106621	0
FBgn0015622	Cnx99A	NM_170407	-0.807294	0.00386614	2.6
FBgn0039877	CG2118	NM_170577	-0.834242	0.00551743	2.6
FBgn0011818	oaf	NM_175949	-0.888154	0.00701284	9.8
FBgn0015376	cutlet	NM_175955	-1.51756	1.45362e-05	1.3
FBgn0020503	CLIP-190	NM_176058	-0.929418	0.00145785	1.3
FBgn0032889	CG9331	NM_176066	-1.05853	0.00483182	0
FBgn0032889	CG9331	NM_176067	-1.05853	0.00483182	0
FBgn0034405	Jheh2	NM_176233	-1.07345	8.27541e-05	0
FBgn0001248	Idh	NM_176298	-0.795727	0.00314516	0
FBgn0036689	CG7730	NM_176343	-1.33679	0.00174108	1.3
FBgn0053054	CG33054	NM_176375	-1.29057	0.00472082	1
FBgn0053054	CG33054	NM_176376	-1.29057	0.00472082	1
FBgn0011725	twin	NM_176555	-0.894865	0.00427456	2.3
FBgn0053213	CG33213	NM_176572	-1.37318	4.78846e-05	1.3
FBgn0030655	CG9213	NM_176737	-0.941553	0.0085769	2.6
FBgn0053172	CG33172	NM_176738	-1.13508	0.00337897	0
FBgn0052000	CG32000	NM_205865	-0.776843	0.00429958	3
FBgn0019830	colt	NM_205894	-1.11874	8.6708e-06	0
FBgn0053307	CG33307	NM_205983	-1.1069	0.00208005	0
FBgn0004797	mdy	NM_206002	-1.42985	1.05353e-06	5.2
FBgn0032889	CG9331	NM_206015	-1.05853	0.00483182	0
FBgn0011656	Mef2	NM_206067	-0.879969	0.00158251	19.25
FBgn0035348	CG16758	NM_206247	-1.85848	0.00238621	1.3
FBgn0035348	CG16758	NM_206248	-1.85848	0.00238621	1.3
FBgn0036279	Ncc69	NM_206344	-1.26413	0.00228668	1.3
FBgn0000565	Eip71CD	NM_206371	-1.68919	1.59261e-06	0
FBgn0036752	Adgf-A	NM_206397	-0.892178	0.00274568	3.6
FBgn0037057	CG10512	NM_206411	-1.12219	6.24498e-05	2.6
FBgn0037525	CG17816	NM_206458	-1.37512	0.00981114	2.6
FBgn0038827	Fancd2	NM_206524	-1.04567	0.000802946	0
FBgn0039727	CG15523	NM_206587	-0.973799	0.00359054	0
FBgn0040384	CG32795	NM_206617	-1.22877	0.000690032	2.6
FBgn0029997	CG2258	NM_206648	-1.596	5.42756e-06	3.35
FBgn0029997	CG2258	NM_206649	-1.596	5.42756e-06	16.35
FBgn0065035	AlkB	NM_206735	-1.17599	0.00614152	0
FBgn0003423	slgA	NM_206803	-1.28182	6.76e-08	2.6
FBgn0003423	slgA	NM_206804	-1.28182	6.76e-08	2.6
FBgn0003423	slgA	NM_206805	-1.28182	6.76e-08	2.6

## Sheet: Table S3
Transcripts repressed in CTRL cells during reoxygenation with AREscore ≥ 2
GeneID	Symbol	Refseq	Log2 FC CTRL	FDR CTRL	Log2 FC dTIS11 KO	FDR dTIS11 KO	AREscore
FBgn0000054	Adf1	NM_165480	-0.895348	0.00235203	-0.546151	0.161638	3.6
FBgn0000054	Adf1	NM_165479	-0.895348	0.00235203	-0.546151	0.161638	3.6
FBgn0000054	Adf1	NM_001273801	-0.895348	0.00235203	-0.546151	0.161638	3.6
FBgn0000054	Adf1	NM_206028	-0.895348	0.00235203	-0.546151	0.161638	3.6
FBgn0000099	ap	NM_078897	-1.34088	4.06e-05	-0.914052	0.0236622	10.6
FBgn0000099	ap	NM_165445	-1.34088	4.06e-05	-0.914052	0.0236622	10.6
FBgn0000250	cact	NM_057595	-0.700902	0.0078185	-0.372579	0.424244	2.3
FBgn0000250	cact	NM_057594	-0.700902	0.0078185	-0.372579	0.424244	2.6
FBgn0000257	car	NM_001272778	-0.830626	0.00161662	-0.428343	0.349524	9.55
FBgn0000257	car	NM_078686	-0.830626	0.00161662	-0.428343	0.349524	9.55
FBgn0000257	car	NM_167664	-0.830626	0.00161662	-0.428343	0.349524	9.55
FBgn0000276	CecA1	NM_079849	-0.818605	0.0124179	-0.587104	0.199611	7.3
FBgn0000283	Cp190	NM_079635	-0.753534	0.00506075	-0.256675	0.727908	8.15
FBgn0000283	Cp190	NM_169632	-0.753534	0.00506075	-0.256675	0.727908	8.15
FBgn0000376	crm	NM_166951	-1.22514	2.06e-06	-0.906788	0.00612068	6.7
FBgn0000376	crm	NM_057757	-1.22514	2.06e-06	-0.906788	0.00612068	6.7
FBgn0000382	csw	NM_057782	-0.934571	0.00253488	-0.726737	0.0397375	14.3
FBgn0000382	csw	NM_166928	-0.934571	0.00253488	-0.726737	0.0397375	14.3
FBgn0000382	csw	NM_001272245	-0.934571	0.00253488	-0.726737	0.0397375	15.6
FBgn0000382	csw	NM_057783	-0.934571	0.00253488	-0.726737	0.0397375	15.6
FBgn0000413	da	NM_001273411	-0.720568	0.00447472	-0.299213	0.574234	3.9
FBgn0000482	dor	NM_057938	-0.656579	0.0224	-0.328291	0.604006	2.6
FBgn0000568	Eip75B	NM_001259892	-1.00547	0.0185668	-0.331138	0.727908	5.4
FBgn0000568	Eip75B	NM_001259893	-1.00547	0.0185668	-0.331138	0.727908	15.8
FBgn0000568	Eip75B	NM_168757	-1.00547	0.0185668	-0.331138	0.727908	5.4
FBgn0000568	Eip75B	NM_079409	-1.00547	0.0185668	-0.331138	0.727908	10.6
FBgn0000568	Eip75B	NM_168756	-1.00547	0.0185668	-0.331138	0.727908	10.6
FBgn0000568	Eip75B	NM_168755	-1.00547	0.0185668	-0.331138	0.727908	5.4
FBgn0000588	esc	NM_058083	-0.884617	0.0104781	-0.518916	0.249359	2.6
FBgn0000662	fl(2)d	NM_079008	-0.76345	0.00135696	-0.312904	0.573415	5.2
FBgn0000662	fl(2)d	NM_001259376	-0.76345	0.00135696	-0.312904	0.573415	5.2
FBgn0000662	fl(2)d	NM_166010	-0.76345	0.00135696	-0.312904	0.573415	5.2
FBgn0000662	fl(2)d	NM_001259377	-0.76345	0.00135696	-0.312904	0.573415	5.2
FBgn0000723	FER	NM_169274	-0.707342	0.00657242	-0.360518	0.519707	10.4
FBgn0000723	FER	NM_079564	-0.707342	0.00657242	-0.360518	0.519707	10.4
FBgn0000723	FER	NM_001275483	-0.707342	0.00657242	-0.360518	0.519707	10.4
FBgn0000723	FER	NM_001275482	-0.707342	0.00657242	-0.360518	0.519707	10.4
FBgn0000723	FER	NM_169275	-0.707342	0.00657242	-0.360518	0.519707	10.4
FBgn0000723	FER	NM_169276	-0.707342	0.00657242	-0.360518	0.519707	10.4
FBgn0000808	gd	NM_001272551	-1.46497	0.00235785	-0.982857	0.195213	3
FBgn0001079	fu	NM_058151	-0.835402	0.00217414	-0.649866	0.0623404	5.2
FBgn0001168	h	NM_079253	-1.52485	1.03e-05	-1.74396	1.46241e-06	8
FBgn0001168	h	NM_001014577	-1.52485	1.03e-05	-1.74396	1.46241e-06	8
FBgn0001186	Hex-A	NM_001272455	-0.977583	0.0203918	-0.788391	0.0454589	5.2
FBgn0001222	Hsf	NM_001043090	-1.42859	2.17e-09	-1.01498	0.000413793	5.65
FBgn0001222	Hsf	NM_001043091	-1.42859	2.17e-09	-1.01498	0.000413793	5.65
FBgn0001222	Hsf	NM_001043092	-1.42859	2.17e-09	-1.01498	0.000413793	5.65
FBgn0001222	Hsf	NM_057227	-1.42859	2.17e-09	-1.01498	0.000413793	5.65
FBgn0001257	ImpL2	NM_001274480	-0.942143	0.0327587	-0.690651	0.0623404	8.5
FBgn0001258	ImpL3	NM_001274547	-1.81438	0.000135013	-0.681881	0.216765	4.1
FBgn0001258	ImpL3	NM_057233	-1.81438	0.000135013	-0.681881	0.216765	4.1
FBgn0001258	ImpL3	NM_001274546	-1.81438	0.000135013	-0.681881	0.216765	4.1
FBgn0001258	ImpL3	NM_001274545	-1.81438	0.000135013	-0.681881	0.216765	10.5
FBgn0001301	kel	NM_165242	-0.64754	0.0154398	-0.394592	0.424244	6.5
FBgn0001301	kel	NM_057241	-0.64754	0.0154398	-0.394592	0.424244	5.2
FBgn0001316	klar	NM_001103992	-0.778019	0.0184946	-0.641636	0.161186	3.6
FBgn0001316	klar	NM_001274284	-0.778019	0.0184946	-0.641636	0.161186	3.6
FBgn0001316	klar	NM_079149	-0.778019	0.0184946	-0.641636	0.161186	3.6
FBgn0001316	klar	NM_001043111	-0.778019	0.0184946	-0.641636	0.161186	4.9
FBgn0001316	klar	NM_001299960	-0.778019	0.0184946	-0.641636	0.161186	3.6
FBgn0001316	klar	NM_001274283	-0.778019	0.0184946	-0.641636	0.161186	3.6
FBgn0001316	klar	NM_001274282	-0.778019	0.0184946	-0.641636	0.161186	3.6
FBgn0001941	ifc	NM_057246	-0.840706	0.00156993	-0.533794	0.144504	3.9
FBgn0001941	ifc	NM_001273189	-0.840706	0.00156993	-0.533794	0.144504	3.9
FBgn0001994	crp	NM_057257	-1.29008	0.000337277	-0.531687	0.461737	3.9
FBgn0001994	crp	NM_001299047	-1.29008	0.000337277	-0.531687	0.461737	5.2
FBgn0002283	l(3)73Ah	NM_001259868	-1.38698	3.24e-08	-0.805098	0.00604974	3.6
FBgn0002283	l(3)73Ah	NM_080194	-1.38698	3.24e-08	-0.805098	0.00604974	3.6
FBgn0002466	sti	NM_001274839	-0.701524	0.0441324	-0.293194	0.727908	2.6
FBgn0002466	sti	NM_140327	-0.701524	0.0441324	-0.293194	0.727908	2.6
FBgn0002552	lin	NM_080076	-1.04408	3.6e-05	-0.365749	0.54731	2.8
FBgn0002715	mei-S332	NM_001299776	-0.964716	0.0453769	-0.465995	0.685582	2.6
FBgn0002775	msl-3	NM_079227	-0.72922	0.0417858	-0.190211	0.872472	3.9
FBgn0002781	mod(mdg4)	NM_163883	-0.745445	0.00234012	-0.406263	0.309142	3
FBgn0002781	mod(mdg4)	NM_163889	-0.745445	0.00234012	-0.406263	0.309142	5.2
FBgn0002781	mod(mdg4)	NM_163881	-0.745445	0.00234012	-0.406263	0.309142	2.6
FBgn0002781	mod(mdg4)	NM_163894	-0.745445	0.00234012	-0.406263	0.309142	2.3
FBgn0002781	mod(mdg4)	NM_163892	-0.745445	0.00234012	-0.406263	0.309142	3.9
FBgn0002781	mod(mdg4)	NM_163878	-0.745445	0.00234012	-0.406263	0.309142	3.9
FBgn0002781	mod(mdg4)	NM_163885	-0.745445	0.00234012	-0.406263	0.309142	3
FBgn0002914	Myb	NM_078615	-0.689596	0.0119765	-0.303749	0.678586	2.8
FBgn0002914	Myb	NM_206734	-0.689596	0.0119765	-0.303749	0.678586	2.8
FBgn0002914	Myb	NM_206733	-0.689596	0.0119765	-0.303749	0.678586	2.8
FBgn0002914	Myb	NM_206731	-0.689596	0.0119765	-0.303749	0.678586	2.8
FBgn0003117	pnr	NM_001275692	-1.25816	2.09e-06	-0.760553	0.0229008	12.8
FBgn0003117	pnr	NM_001275691	-1.25816	2.09e-06	-0.760553	0.0229008	12.8
FBgn0003117	pnr	NM_057337	-1.25816	2.09e-06	-0.760553	0.0229008	3.6
FBgn0003117	pnr	NM_169697	-1.25816	2.09e-06	-0.760553	0.0229008	3.6
FBgn0003118	pnt	NM_079737	-1.07889	1.07e-05	-0.479198	0.268639	5.2
FBgn0003118	pnt	NM_001275943	-1.07889	1.07e-05	-0.479198	0.268639	5.2
FBgn0003118	pnt	NM_170070	-1.07889	1.07e-05	-0.479198	0.268639	2.6
FBgn0003118	pnt	NM_170651	-1.07889	1.07e-05	-0.479198	0.268639	2.6
FBgn0003124	polo	NM_001014592	-0.807214	0.000452154	-0.483531	0.167824	3.6
FBgn0003124	polo	NM_079455	-0.807214	0.000452154	-0.483531	0.167824	6.2
FBgn0003334	Scm	NM_169299	-1.03376	4.35e-06	-0.52421	0.130866	10.8
FBgn0003334	Scm	NM_001260077	-1.03376	4.35e-06	-0.52421	0.130866	8.2
FBgn0003396	shn	NM_057375	-0.961802	0.00304864	-0.658316	0.130172	2.3
FBgn0003396	shn	NM_001273953	-0.961802	0.00304864	-0.658316	0.130172	2.3
FBgn0003396	shn	NM_206091	-0.961802	0.00304864	-0.658316	0.130172	2.3
FBgn0003396	shn	NM_001273954	-0.961802	0.00304864	-0.658316	0.130172	2.3
FBgn0003396	shn	NM_134279	-0.961802	0.00304864	-0.658316	0.130172	2.3
FBgn0003396	shn	NM_057376	-0.961802	0.00304864	-0.658316	0.130172	2.3
FBgn0003520	stau	NM_166263	-0.732609	0.00719754	-0.262044	0.727908	16
FBgn0003520	stau	NM_057403	-0.732609	0.00719754	-0.262044	0.727908	16
FBgn0003545	sub	NM_137416	-1.08006	0.00329784	-0.68156	0.194492	2.3
FBgn0003598	Su(var)3-7	NM_001170130	-1.06435	1.36e-05	-0.666336	0.0469402	2.6
FBgn0003598	Su(var)3-7	NM_079618	-1.06435	1.36e-05	-0.666336	0.0469402	7.5
FBgn0004373	fwd	NM_080083	-0.748922	0.0112126	-0.397441	0.507233	6.5
FBgn0004378	Klp61F	NM_057470	-0.748189	0.0173513	-0.391943	0.473802	5.95
FBgn0004391	shtd	NM_132797	-0.642248	0.0468117	-0.365773	0.560683	3.9
FBgn0004643	Zw10	NM_080162	-0.750811	0.0192985	-0.405853	0.406394	2.6
FBgn0004655	wapl	NM_001297875	-0.8138	0.000689758	-0.384254	0.424244	2.6
FBgn0004893	bowl	NM_164556	-0.902178	0.000237624	-0.665146	0.034977	9.3
FBgn0004893	bowl	NM_164558	-0.902178	0.000237624	-0.665146	0.034977	9.3
FBgn0004893	bowl	NM_164557	-0.902178	0.000237624	-0.665146	0.034977	9.3
FBgn0004893	bowl	NM_001258932	-0.902178	0.000237624	-0.665146	0.034977	9.3
FBgn0004893	bowl	NM_001258934	-0.902178	0.000237624	-0.665146	0.034977	9.3
FBgn0004893	bowl	NM_001258933	-0.902178	0.000237624	-0.665146	0.034977	9.3
FBgn0004893	bowl	NM_057535	-0.902178	0.000237624	-0.665146	0.034977	9.3
FBgn0004914	Hnf4	NM_001103656	-1.2586	8.44e-09	-0.582276	0.0828619	2.6
FBgn0004914	Hnf4	NM_057539	-1.2586	8.44e-09	-0.582276	0.0828619	2.6
FBgn0004914	Hnf4	NM_164833	-1.2586	8.44e-09	-0.582276	0.0828619	2.6
FBgn0004914	Hnf4	NM_164834	-1.2586	8.44e-09	-0.582276	0.0828619	2.6
FBgn0004914	Hnf4	NM_001298829	-1.2586	8.44e-09	-0.582276	0.0828619	2.6
FBgn0005386	ash1	NM_001259905	-0.837949	0.00303714	-0.420618	0.409673	8
FBgn0005386	ash1	NM_079436	-0.837949	0.00303714	-0.420618	0.409673	8
FBgn0005596	yem	NM_057545	-1.37009	6.95e-10	-0.827445	0.0027068	6.8
FBgn0005596	yem	NM_001276125	-1.37009	6.95e-10	-0.827445	0.0027068	5.8
FBgn0005612	Sox14	NM_134290	-2.06599	2.07e-21	-1.08966	1.92311e-05	2.6
FBgn0005612	Sox14	NM_001299872	-2.06599	2.07e-21	-1.08966	1.92311e-05	2.6
FBgn0005612	Sox14	NM_057546	-2.06599	2.07e-21	-1.08966	1.92311e-05	2.6
FBgn0005617	msl-1	NM_057548	-0.771919	0.00189983	-0.52235	0.132252	3.9
FBgn0010762	simj	NM_001274756	-1.05989	0.000147306	-0.584608	0.198631	3.6
FBgn0010877	l(3)05822	NM_001275773	-1.34329	2.69e-09	-0.666307	0.0427175	5.4
FBgn0010877	l(3)05822	NM_169802	-1.34329	2.69e-09	-0.666307	0.0427175	5.4
FBgn0010877	l(3)05822	NM_143794	-1.34329	2.69e-09	-0.666307	0.0427175	5.4
FBgn0010877	l(3)05822	NM_001275774	-1.34329	2.69e-09	-0.666307	0.0427175	5.4
FBgn0011224	heph	NM_001170316	-0.863688	0.0131962	-0.529433	0.146217	2.6
FBgn0011224	heph	NM_001104522	-0.863688	0.0131962	-0.529433	0.146217	7.8
FBgn0011224	heph	NM_176603	-0.863688	0.0131962	-0.529433	0.146217	2.6
FBgn0011224	heph	NM_001170322	-0.863688	0.0131962	-0.529433	0.146217	27.5
FBgn0011224	heph	NM_001104524	-0.863688	0.0131962	-0.529433	0.146217	27.5
FBgn0011236	ken	NM_079109	-0.879112	0.000531028	-0.39451	0.424244	3.9
FBgn0011592	fra	NM_078992	-1.34992	0.000651711	-0.61586	0.412181	8.55
FBgn0011592	fra	NM_001299424	-1.34992	0.000651711	-0.61586	0.412181	8.55
FBgn0011592	fra	NM_165913	-1.34992	0.000651711	-0.61586	0.412181	8.55
FBgn0011692	pav	NM_057677	-0.65898	0.046348	-0.348093	0.592686	2.6
FBgn0011704	RnrS	NM_080372	-0.641959	0.0335851	-0.368416	0.434741	3.6
FBgn0011764	Dsp1	NM_001298393	-0.902202	0.000298803	-0.41293	0.424244	7.8
FBgn0011764	Dsp1	NM_001144731	-0.902202	0.000298803	-0.41293	0.424244	5.2
FBgn0011764	Dsp1	NM_167503	-0.902202	0.000298803	-0.41293	0.424244	17.65
FBgn0011764	Dsp1	NM_206762	-0.902202	0.000298803	-0.41293	0.424244	17.65
FBgn0011764	Dsp1	NM_167504	-0.902202	0.000298803	-0.41293	0.424244	17.65
FBgn0011764	Dsp1	NM_167502	-0.902202	0.000298803	-0.41293	0.424244	5.2
FBgn0011764	Dsp1	NM_080715	-0.902202	0.000298803	-0.41293	0.424244	17.65
FBgn0013576	mtd	NM_001260001	-1.24979	0.0248145	-0.703059	0.38343	8.8
FBgn0013576	mtd	NM_001031978	-1.24979	0.0248145	-0.703059	0.38343	8.8
FBgn0013576	mtd	NM_001144536	-1.24979	0.0248145	-0.703059	0.38343	8.8
FBgn0013576	mtd	NM_001144537	-1.24979	0.0248145	-0.703059	0.38343	8.8
FBgn0013576	mtd	NM_170641	-1.24979	0.0248145	-0.703059	0.38343	8.8
FBgn0013576	mtd	NM_206429	-1.24979	0.0248145	-0.703059	0.38343	8.8
FBgn0013576	mtd	NM_001260000	-1.24979	0.0248145	-0.703059	0.38343	8.8
FBgn0013576	mtd	NM_001259999	-1.24979	0.0248145	-0.703059	0.38343	8.8
FBgn0013576	mtd	NM_169045	-1.24979	0.0248145	-0.703059	0.38343	8.8
FBgn0013576	mtd	NM_169047	-1.24979	0.0248145	-0.703059	0.38343	8.8
FBgn0013576	mtd	NM_170643	-1.24979	0.0248145	-0.703059	0.38343	8.8
FBgn0013576	mtd	NM_170640	-1.24979	0.0248145	-0.703059	0.38343	8.8
FBgn0013576	mtd	NM_001144534	-1.24979	0.0248145	-0.703059	0.38343	8.8
FBgn0013576	mtd	NM_001144535	-1.24979	0.0248145	-0.703059	0.38343	8.8
FBgn0013576	mtd	NM_001043214	-1.24979	0.0248145	-0.703059	0.38343	8.8
FBgn0013576	mtd	NM_169038	-1.24979	0.0248145	-0.703059	0.38343	8.8
FBgn0013576	mtd	NM_001043213	-1.24979	0.0248145	-0.703059	0.38343	8.8
FBgn0013576	mtd	NM_169039	-1.24979	0.0248145	-0.703059	0.38343	8.8
FBgn0013576	mtd	NM_170644	-1.24979	0.0248145	-0.703059	0.38343	11.4
FBgn0013576	mtd	NM_001031977	-1.24979	0.0248145	-0.703059	0.38343	8.8
FBgn0013576	mtd	NM_001275350	-1.24979	0.0248145	-0.703059	0.38343	8.8
FBgn0013576	mtd	NM_170642	-1.24979	0.0248145	-0.703059	0.38343	11.4
FBgn0013576	mtd	NM_143760	-1.24979	0.0248145	-0.703059	0.38343	11.4
FBgn0014037	Su(Tpl)	NM_001300193	-1.01965	0.000150726	-0.656708	0.0799167	3.9
FBgn0014037	Su(Tpl)	NM_001170006	-1.01965	0.000150726	-0.656708	0.0799167	3.9
FBgn0014135	bnl	NM_169874	-2.67493	1.47e-09	-1.20793	0.0160132	6.8
FBgn0014135	bnl	NM_001144611	-2.67493	1.47e-09	-1.20793	0.0160132	16.8
FBgn0014135	bnl	NM_001300482	-2.67493	1.47e-09	-1.20793	0.0160132	6.8
FBgn0014343	mirr	NM_001274849	-1.7334	0.00257367	-0.612602	0.727908	5.95
FBgn0014343	mirr	NM_079323	-1.7334	0.00257367	-0.612602	0.727908	5.95
FBgn0015295	shark	NM_080004	-0.747156	0.00631862	-0.282181	0.691688	2.6
FBgn0015577	alpha-Est9	NM_079534	-0.673687	0.0459669	-0.360637	0.521858	10
FBgn0015577	alpha-Est9	NM_169187	-0.673687	0.0459669	-0.360637	0.521858	11.3
FBgn0016794	dos	NM_167956	-0.916307	0.00596862	-0.213132	0.849068	5.65
FBgn0016794	dos	NM_079166	-0.916307	0.00596862	-0.213132	0.849068	5.65
FBgn0016926	Pino	NM_001272925	-1.40351	1.03e-07	-0.978975	0.00119126	3.6
FBgn0016926	Pino	NM_134724	-1.40351	1.03e-07	-0.978975	0.00119126	3.6
FBgn0016926	Pino	NM_164405	-1.40351	1.03e-07	-0.978975	0.00119126	3.6
FBgn0016930	Dyrk2	NM_001038817	-0.766087	0.00390351	-0.459307	0.281957	5.2
FBgn0016930	Dyrk2	NM_001038818	-0.766087	0.00390351	-0.459307	0.281957	5.2
FBgn0016930	Dyrk2	NM_001273526	-0.766087	0.00390351	-0.459307	0.281957	5.2
FBgn0016930	Dyrk2	NM_205988	-0.766087	0.00390351	-0.459307	0.281957	5.2
FBgn0016930	Dyrk2	NM_078840	-0.766087	0.00390351	-0.459307	0.281957	3.9
FBgn0016930	Dyrk2	NM_205989	-0.766087	0.00390351	-0.459307	0.281957	5.2
FBgn0020278	loco	NM_170032	-2.05336	1.26e-12	-1.12319	8.91113e-06	2.6
FBgn0020278	loco	NM_170033	-2.05336	1.26e-12	-1.12319	8.91113e-06	2.6
FBgn0020278	loco	NM_170030	-2.05336	1.26e-12	-1.12319	8.91113e-06	2.6
FBgn0020278	loco	NM_001260311	-2.05336	1.26e-12	-1.12319	8.91113e-06	2.6
FBgn0020278	loco	NM_001260312	-2.05336	1.26e-12	-1.12319	8.91113e-06	2.6
FBgn0020304	drongo	NM_001169377	-0.786782	0.00521757	-0.365378	0.459019	2.3
FBgn0020304	drongo	NM_164392	-0.786782	0.00521757	-0.365378	0.459019	2.3
FBgn0020304	drongo	NM_001169378	-0.786782	0.00521757	-0.365378	0.459019	2.3
FBgn0020304	drongo	NM_057891	-0.786782	0.00521757	-0.365378	0.459019	2.3
FBgn0020309	crol	NM_001273464	-0.6863	0.0117124	-0.485177	0.266315	11.15
FBgn0020309	crol	NM_001273463	-0.6863	0.0117124	-0.485177	0.266315	15.05
FBgn0020309	crol	NM_001259064	-0.6863	0.0117124	-0.485177	0.266315	9.85
FBgn0020309	crol	NM_001273461	-0.6863	0.0117124	-0.485177	0.266315	15.05
FBgn0020309	crol	NM_057895	-0.6863	0.0117124	-0.485177	0.266315	3.9
FBgn0020309	crol	NM_057897	-0.6863	0.0117124	-0.485177	0.266315	9.85
FBgn0020309	crol	NM_057896	-0.6863	0.0117124	-0.485177	0.266315	9.85
FBgn0020309	crol	NM_001273462	-0.6863	0.0117124	-0.485177	0.266315	15.05
FBgn0020309	crol	NM_164971	-0.6863	0.0117124	-0.485177	0.266315	15.05
FBgn0021944	Coprox	NM_001298768	-0.640556	0.00991697	-0.308642	0.574234	2.6
FBgn0022724	Taf8	NM_078673	-0.663567	0.0370351	-0.360542	0.564988	3.9
FBgn0023526	CG2865	NM_001272255	-1.56648	1.06e-05	-1.22921	0.000410189	14
FBgn0024321	NK7.1	NM_001260174	-1.10101	1.47e-06	-0.61147	0.0702225	15.7
FBgn0025388	CG12179	NM_131947	-0.793815	0.0195528	-0.388754	0.604432	2.6
FBgn0025388	CG12179	NM_167011	-0.793815	0.0195528	-0.388754	0.604432	3.9
FBgn0025635	CG17829	NM_166852	-1.36758	5.13e-06	-0.882598	0.0238853	4.6
FBgn0025635	CG17829	NM_143797	-1.36758	5.13e-06	-0.882598	0.0238853	4.6
FBgn0025635	CG17829	NM_166851	-1.36758	5.13e-06	-0.882598	0.0238853	4.6
FBgn0026238	gus	NM_165422	-0.615715	0.0179874	-0.255338	0.722343	2.6
FBgn0026238	gus	NM_165419	-0.615715	0.0179874	-0.255338	0.722343	3.9
FBgn0026238	gus	NM_165421	-0.615715	0.0179874	-0.255338	0.722343	2.6
FBgn0026238	gus	NM_001259211	-0.615715	0.0179874	-0.255338	0.722343	2.6
FBgn0026441	ear	NM_001275667	-0.699274	0.00864314	-0.223757	0.727908	6.5
FBgn0026573	ADD1	NM_165856	-0.895534	0.00103161	-0.578502	0.0976214	7.25
FBgn0027335	Rip11	NM_001298482	-0.828697	0.00291833	-0.481438	0.306599	2.3
FBgn0027335	Rip11	NM_133085	-0.828697	0.00291833	-0.481438	0.306599	2.3
FBgn0027335	Rip11	NM_001298483	-0.828697	0.00291833	-0.481438	0.306599	2.3
FBgn0027532	CG7139	NM_141121	-0.754971	0.00229431	-0.464511	0.234091	2.6
FBgn0027532	CG7139	NM_168947	-0.754971	0.00229431	-0.464511	0.234091	2.6
FBgn0027780	U26	NM_001298825	-0.624824	0.0377703	-0.689869	0.0433737	5.9
FBgn0027780	U26	NM_135386	-0.624824	0.0377703	-0.689869	0.0433737	4.9
FBgn0027780	U26	NM_205938	-0.624824	0.0377703	-0.689869	0.0433737	4.9
FBgn0028471	Nab2	NM_142986	-0.713257	0.00798687	-0.33044	0.574234	3.9
FBgn0028474	CG4119	NM_001297970	-0.622144	0.0119765	-0.238619	0.727908	2.6
FBgn0028474	CG4119	NM_132014	-0.622144	0.0119765	-0.238619	0.727908	2.6
FBgn0028509	CenG1A	NM_078838	-0.998533	0.00103186	-0.825048	0.0131585	3.9
FBgn0028509	CenG1A	NM_165067	-0.998533	0.00103186	-0.825048	0.0131585	5.2
FBgn0028509	CenG1A	NM_165068	-0.998533	0.00103186	-0.825048	0.0131585	5.2
FBgn0029003	mab-21	NM_143714	-0.916873	0.00160144	-0.398083	0.450545	2.3
FBgn0029123	SoxN	NM_079996	-1.69874	1.82e-08	-1.09874	0.000132583	3.9
FBgn0029123	SoxN	NM_001273340	-1.69874	1.82e-08	-1.09874	0.000132583	3.9
FBgn0029822	CG12236	NM_167054	-0.877083	0.000860582	-0.553512	0.161186	3.6
FBgn0029822	CG12236	NM_132049	-0.877083	0.000860582	-0.553512	0.161186	4.3
FBgn0029840	raptor	NM_001297995	-0.608982	0.0241649	-0.274879	0.713748	4.6
FBgn0029840	raptor	NM_132066	-0.608982	0.0241649	-0.274879	0.713748	4.6
FBgn0029944	Dok	NM_132163	-0.733643	0.00509586	-0.430744	0.303371	9.1
FBgn0030008	CG2129	NM_132221	-0.859899	0.0270492	-0.866718	0.0452039	2.3
FBgn0030053	CG12081	NM_001272414	-1.0104	0.000269324	-0.575306	0.170572	2.6
FBgn0030228	BTBD9	NM_132421	-0.995214	0.000126963	-0.589608	0.108921	2.6
FBgn0030228	BTBD9	NM_001272502	-0.995214	0.000126963	-0.589608	0.108921	3.9
FBgn0030286	CG1657	NM_132476	-0.837695	0.00265442	-0.254015	0.727908	2.6
FBgn0030293	CG1737	NM_001298189	-0.647395	0.0168841	-0.220673	0.736113	6.9
FBgn0030293	CG1737	NM_001298190	-0.647395	0.0168841	-0.220673	0.736113	6.9
FBgn0030293	CG1737	NM_132483	-0.647395	0.0168841	-0.220673	0.736113	6.9
FBgn0030520	Pdcd4	NM_001272604	-0.785896	0.0245712	-0.518223	0.299182	7.8
FBgn0030520	Pdcd4	NM_001272603	-0.785896	0.0245712	-0.518223	0.299182	7.8
FBgn0030520	Pdcd4	NM_001103507	-0.785896	0.0245712	-0.518223	0.299182	7.8
FBgn0030587	CG9522	NM_139271	-1.98466	0.0116326	-1.762	0.0292478	2.3
FBgn0030588	CG9521	NM_132749	-1.11421	0.00252594	-0.669319	0.0771187	2.3
FBgn0030680	CG8944	NM_132837	-0.76719	0.00290962	-0.526593	0.159959	12.7
FBgn0030700	CG15914	NM_132856	-1.22258	0.000433152	-0.72955	0.190191	8.2
FBgn0030787	CG9609	NM_132933	-0.775145	0.046854	-0.480311	0.522951	3.9
FBgn0030790	CG4768	NM_132936	-0.70829	0.0140135	-0.264353	0.727908	2.3
FBgn0030790	CG4768	NM_001258790	-0.70829	0.0140135	-0.264353	0.727908	3.6
FBgn0031091	Phf7	NM_001272812	-0.984617	0.00114823	-0.507858	0.302015	4.65
FBgn0031091	Phf7	NM_134530	-0.984617	0.00114823	-0.507858	0.302015	4.65
FBgn0031106	Syx16	NM_078696	-0.92067	0.000993446	-0.239187	0.768152	3.35
FBgn0031144	CG1529	NM_001298577	-0.811913	0.00259552	-0.493978	0.229719	2.6
FBgn0031144	CG1529	NM_001144751	-0.811913	0.00259552	-0.493978	0.229719	7.8
FBgn0031144	CG1529	NM_134577	-0.811913	0.00259552	-0.493978	0.229719	7.8
FBgn0031188	CG14613	NM_001272843	-0.700729	0.0334093	-0.40313	0.471188	3.9
FBgn0031194	CG17598	NM_134624	-0.802068	0.00199656	-0.487889	0.239625	2.6
FBgn0031194	CG17598	NM_001272851	-0.802068	0.00199656	-0.487889	0.239625	5.2
FBgn0031319	CG4896	NM_164409	-0.921664	0.00467361	-0.741936	0.0339128	2
FBgn0031319	CG4896	NM_001272931	-0.921664	0.00467361	-0.741936	0.0339128	2
FBgn0031319	CG4896	NM_134739	-0.921664	0.00467361	-0.741936	0.0339128	2
FBgn0031319	CG4896	NM_001258902	-0.921664	0.00467361	-0.741936	0.0339128	3.3
FBgn0031319	CG4896	NM_001258901	-0.921664	0.00467361	-0.741936	0.0339128	3.3
FBgn0031359	Rim2	NM_001258912	-1.79761	2.46e-14	-1.38518	7.55e-08	3.9
FBgn0031359	Rim2	NM_001258911	-1.79761	2.46e-14	-1.38518	7.55e-08	3.9
FBgn0031377	CG15356	NM_134789	-1.00375	0.000179445	-0.691572	0.0433283	4.9
FBgn0031461	daw	NM_078737	-1.60578	0.0133298	-0.505142	0.688632	6.2
FBgn0031461	daw	NM_001273038	-1.60578	0.0133298	-0.505142	0.688632	6.2
FBgn0031461	daw	NM_164503	-1.60578	0.0133298	-0.505142	0.688632	6.2
FBgn0031478	CG8814	NM_134885	-0.700311	0.00798687	-0.155888	0.936191	3.3
FBgn0031734	CG11147	NM_164658	-1.22272	0.0430617	-0.786054	0.574234	3.6
FBgn0031734	CG11147	NM_135110	-1.22272	0.0430617	-0.786054	0.574234	3.6
FBgn0031759	lid	NM_001298720	-0.680465	0.00814804	-0.153096	0.934344	11.9
FBgn0031759	lid	NM_001258980	-0.680465	0.00814804	-0.153096	0.934344	3.9
FBgn0031759	lid	NM_001258979	-0.680465	0.00814804	-0.153096	0.934344	3.9
FBgn0031759	lid	NM_078762	-0.680465	0.00814804	-0.153096	0.934344	3.9
FBgn0031759	lid	NM_001258981	-0.680465	0.00814804	-0.153096	0.934344	9.3
FBgn0031759	lid	NM_164671	-0.680465	0.00814804	-0.153096	0.934344	3.9
FBgn0031820	DLP	NM_135191	-0.737779	0.020698	-0.412589	0.411919	4.9
FBgn0031836	CG11050	NM_164695	-1.44428	5.86e-09	-0.714123	0.0276745	2.6
FBgn0031836	CG11050	NM_135208	-1.44428	5.86e-09	-0.714123	0.0276745	2.6
FBgn0031836	CG11050	NM_164694	-1.44428	5.86e-09	-0.714123	0.0276745	2.6
FBgn0031883	Caper	NM_001298774	-1.10005	3.9e-06	-0.841332	0.00357443	6.9
FBgn0031883	Caper	NM_001298771	-1.10005	3.9e-06	-0.841332	0.00357443	2.6
FBgn0031883	Caper	NM_001298772	-1.10005	3.9e-06	-0.841332	0.00357443	2.6
FBgn0031883	Caper	NM_001298775	-1.10005	3.9e-06	-0.841332	0.00357443	2.6
FBgn0031883	Caper	NM_001298773	-1.10005	3.9e-06	-0.841332	0.00357443	3.9
FBgn0032042	CG13398	NM_135383	-0.735485	0.019523	-0.510315	0.274766	5.6
FBgn0032042	CG13398	NM_001273323	-0.735485	0.019523	-0.510315	0.274766	5.6
FBgn0032077	CG9515	NM_001298840	-0.944039	0.00667785	-0.805728	0.0620355	2.6
FBgn0032140	CG13117	NM_001273369	-0.904211	0.00455436	-0.604422	0.158016	3.3
FBgn0032295	CG12299	NM_135604	-1.03226	1.16e-05	-0.583952	0.0989053	2.6
FBgn0032388	CG6686	NM_135685	-0.626427	0.0230002	-0.494084	0.184318	3.9
FBgn0032388	CG6686	NM_164978	-0.626427	0.0230002	-0.494084	0.184318	6.2
FBgn0032388	CG6686	NM_164977	-0.626427	0.0230002	-0.494084	0.184318	3.9
FBgn0032694	MESR3	NM_078873	-0.64409	0.0183135	-0.249205	0.727908	2
FBgn0032694	MESR3	NM_001273613	-0.64409	0.0183135	-0.249205	0.727908	2
FBgn0032694	MESR3	NM_001299122	-0.64409	0.0183135	-0.249205	0.727908	2
FBgn0032694	MESR3	NM_001273612	-0.64409	0.0183135	-0.249205	0.727908	2
FBgn0032717	CG10600	NM_136069	-1.36972	4.35e-09	-0.670771	0.046884	8
FBgn0032717	CG10600	NM_001144367	-1.36972	4.35e-09	-0.670771	0.046884	8
FBgn0032717	CG10600	NM_001273618	-1.36972	4.35e-09	-0.670771	0.046884	8
FBgn0032731	Swip-1	NM_001299150	-0.760987	0.00599959	-0.284703	0.649695	3.9
FBgn0032748	CG10492	NM_001103709	-0.769063	0.00121219	-0.449324	0.272299	3.6
FBgn0032748	CG10492	NM_136093	-0.769063	0.00121219	-0.449324	0.272299	4.9
FBgn0032821	CdGAPr	NM_136158	-0.691536	0.017469	-0.387343	0.485497	13
FBgn0032821	CdGAPr	NM_001169546	-0.691536	0.017469	-0.387343	0.485497	5.2
FBgn0032821	CdGAPr	NM_001273671	-0.691536	0.017469	-0.387343	0.485497	15.6
FBgn0032821	CdGAPr	NM_001169547	-0.691536	0.017469	-0.387343	0.485497	5.2
FBgn0032870	CG2608	NM_136198	-0.693147	0.00751184	-0.313349	0.574234	2.6
FBgn0032882	Ns4	NM_136211	-0.606739	0.0356491	-0.589775	0.104268	2.6
FBgn0032979	Clamp	NM_001014498	-0.903766	0.000162265	-0.398891	0.402022	3.9
FBgn0032979	Clamp	NM_136293	-0.903766	0.000162265	-0.398891	0.402022	3.9
FBgn0033117	CG3358	NM_001259227	-0.666255	0.031444	-0.482762	0.357109	5.1
FBgn0033155	Br140	NM_136422	-1.24786	1.32e-08	-0.815465	0.00472296	4.6
FBgn0033155	Br140	NM_001299226	-1.24786	1.32e-08	-0.815465	0.00472296	4.6
FBgn0033177	CG11141	NM_165525	-0.887276	0.00103186	-0.638326	0.0693608	2.6
FBgn0033177	CG11141	NM_001299230	-0.887276	0.00103186	-0.638326	0.0693608	6.5
FBgn0033177	CG11141	NM_136438	-0.887276	0.00103186	-0.638326	0.0693608	2.6
FBgn0033183	CG1620	NM_136443	-0.873894	0.00075864	-0.495217	0.212694	2.6
FBgn0033188	Drat	NM_001273850	-1.92981	8.44e-06	-0.640457	0.445152	3.9
FBgn0033188	Drat	NM_165539	-1.92981	8.44e-06	-0.640457	0.445152	3.9
FBgn0033188	Drat	NM_165538	-1.92981	8.44e-06	-0.640457	0.445152	3.9
FBgn0033188	Drat	NM_136449	-1.92981	8.44e-06	-0.640457	0.445152	3.9
FBgn0033356	CG8229	NM_136588	-0.674334	0.00868729	-0.482015	0.263579	5.4
FBgn0033421	CG1888	NM_001273899	-0.781949	0.0103029	-0.630725	0.118376	5.2
FBgn0033584	CG7737	NM_136797	-2.34487	5.47e-18	-1.26353	8.17177e-06	5.2
FBgn0033584	CG7737	NM_001299379	-2.34487	5.47e-18	-1.26353	8.17177e-06	5.2
FBgn0033738	DUBAI	NM_136940	-0.666697	0.0190152	-0.355456	0.558525	2.6
FBgn0033738	DUBAI	NM_165900	-0.666697	0.0190152	-0.355456	0.558525	2.6
FBgn0033802	CG17724	NM_001274016	-1.18722	0.00290962	-1.03386	0.0383589	8
FBgn0033802	CG17724	NM_001299449	-1.18722	0.00290962	-1.03386	0.0383589	8
FBgn0033802	CG17724	NM_001299450	-1.18722	0.00290962	-1.03386	0.0383589	9
FBgn0033802	CG17724	NM_001274014	-1.18722	0.00290962	-1.03386	0.0383589	13.2
FBgn0033802	CG17724	NM_137000	-1.18722	0.00290962	-1.03386	0.0383589	13.2
FBgn0033802	CG17724	NM_001274013	-1.18722	0.00290962	-1.03386	0.0383589	10.3
FBgn0033802	CG17724	NM_001274016	-1.18722	0.00290962	-1.03386	0.0383589	8
FBgn0033802	CG17724	NM_001274013	-1.18722	0.00290962	-1.03386	0.0383589	10.3
FBgn0033802	CG17724	NM_143700	-1.18722	0.00290962	-1.03386	0.0383589	8
FBgn0033802	CG17724	NM_143700	-1.18722	0.00290962	-1.03386	0.0383589	8
FBgn0034271	CG4996	NM_137414	-0.905437	0.00120333	-0.618735	0.0814365	7.8
FBgn0034300	CG5098	NM_001274137	-1.06732	0.000158433	-0.62288	0.128233	2.3
FBgn0034300	CG5098	NM_001103893	-1.06732	0.000158433	-0.62288	0.128233	2.3
FBgn0034300	CG5098	NM_137447	-1.06732	0.000158433	-0.62288	0.128233	2.3
FBgn0034501	CG13868	NM_137628	-0.963851	0.0173533	-0.625062	0.313201	5.2
FBgn0034501	CG13868	NM_001169744	-0.963851	0.0173533	-0.625062	0.313201	6.5
FBgn0034542	Fem-1	NM_137664	-0.647252	0.0221133	-0.358651	0.522001	7.7
FBgn0034542	Fem-1	NM_166408	-0.647252	0.0221133	-0.358651	0.522001	7.7
FBgn0034878	pita	NM_166607	-1.02204	7.85e-06	-0.684349	0.0296186	3
FBgn0034878	pita	NM_137962	-1.02204	7.85e-06	-0.684349	0.0296186	3
FBgn0035083	Tina-1	NM_138139	-0.79959	0.00171945	-0.63509	0.0407521	2.6
FBgn0035083	Tina-1	NM_001038885	-0.79959	0.00171945	-0.63509	0.0407521	2.6
FBgn0035087	CG2765	NM_001259586	-1.29931	3.34e-06	-1.02683	0.000284882	3.9
FBgn0035087	CG2765	NM_001103982	-1.29931	3.34e-06	-1.02683	0.000284882	3.9
FBgn0035087	CG2765	NM_138144	-1.29931	3.34e-06	-1.02683	0.000284882	3.9
FBgn0035087	CG2765	NM_001103981	-1.29931	3.34e-06	-1.02683	0.000284882	3.9
FBgn0035106	rno	NM_001259599	-0.668169	0.0284583	-0.278682	0.727908	9.3
FBgn0035106	rno	NM_138163	-0.668169	0.0284583	-0.278682	0.727908	2.6
FBgn0035106	rno	NM_206222	-0.668169	0.0284583	-0.278682	0.727908	9.3
FBgn0035142	hipk	NM_138194	-0.834239	0.0181942	-0.521261	0.343371	40.4
FBgn0035690	CG10274	NM_001104055	-1.28831	2.06e-06	-0.96012	0.00110573	2.6
FBgn0035697	CG10163	NM_139785	-2.4244	0.019916	-0.129113	1	6.9
FBgn0035987	CG3689	NM_140051	-0.615428	0.0230002	-0.54962	0.106374	4.1
FBgn0036180	CG6091	NM_001169946	-0.896157	0.000889384	-0.529139	0.132252	2.3
FBgn0036180	CG6091	NM_168466	-0.896157	0.000889384	-0.529139	0.132252	2.3
FBgn0036180	CG6091	NM_140225	-0.896157	0.000889384	-0.529139	0.132252	6.2
FBgn0036180	CG6091	NM_168465	-0.896157	0.000889384	-0.529139	0.132252	6.2
FBgn0036196	CG11658	NM_206338	-1.27127	0.0453769	-0.634971	0.497099	4.05
FBgn0036196	CG11658	NM_206337	-1.27127	0.0453769	-0.634971	0.497099	4.05
FBgn0036196	CG11658	NM_140241	-1.27127	0.0453769	-0.634971	0.497099	4.05
FBgn0036196	CG11658	NM_206336	-1.27127	0.0453769	-0.634971	0.497099	4.05
FBgn0036196	CG11658	NM_206339	-1.27127	0.0453769	-0.634971	0.497099	4.05
FBgn0036249	CG11560	NM_140290	-0.834535	0.0256447	-0.464821	0.479035	4.1
FBgn0036374	Spt20	NM_140402	-0.684002	0.0181282	-0.426449	0.387678	17.5
FBgn0036374	Spt20	NM_001038916	-0.684002	0.0181282	-0.426449	0.387678	6.5
FBgn0036374	Spt20	NM_001300133	-0.684002	0.0181282	-0.426449	0.387678	6.5
FBgn0036463	Reck	NM_140476	-0.705852	0.0344165	-0.293235	0.612198	11.2
FBgn0036463	Reck	NM_001274924	-0.705852	0.0344165	-0.293235	0.612198	11.2
FBgn0036476	CG6945	NM_140488	-0.793189	0.0232685	-0.227314	0.857121	5.2
FBgn0036534	DCP2	NM_001259847	-0.996082	0.000407957	-0.719681	0.0377572	8.2
FBgn0036576	CG5151	NM_140587	-0.802435	0.0313303	-0.529109	0.344466	6.7
FBgn0036576	CG5151	NM_001300149	-0.802435	0.0313303	-0.529109	0.344466	6.7
FBgn0036576	CG5151	NM_001300150	-0.802435	0.0313303	-0.529109	0.344466	7.7
FBgn0036576	CG5151	NM_168653	-0.802435	0.0313303	-0.529109	0.344466	7.7
FBgn0036576	CG5151	NM_206382	-0.802435	0.0313303	-0.529109	0.344466	6.7
FBgn0036576	CG5151	NM_001259861	-0.802435	0.0313303	-0.529109	0.344466	18.6
FBgn0036624	RAF2	NM_001275014	-0.708319	0.0419586	-0.296237	0.6248	5.2
FBgn0036624	RAF2	NM_140632	-0.708319	0.0419586	-0.296237	0.6248	5.2
FBgn0036624	RAF2	NM_168664	-0.708319	0.0419586	-0.296237	0.6248	5.2
FBgn0036684	CG3764	NM_001275048	-1.32469	0.000115836	-0.912713	0.00835216	7.7
FBgn0036684	CG3764	NM_001275049	-1.32469	0.000115836	-0.912713	0.00835216	7.7
FBgn0036684	CG3764	NM_140686	-1.32469	0.000115836	-0.912713	0.00835216	7.7
FBgn0036735	Edc3	NM_140735	-0.908896	0.000298803	-0.671643	0.0219679	6.95
FBgn0036980	RhoBTB	NM_001275178	-0.695511	0.0351292	-0.48858	0.259064	2.3
FBgn0036980	RhoBTB	NM_140959	-0.695511	0.0351292	-0.48858	0.259064	2.3
FBgn0036980	RhoBTB	NM_001275179	-0.695511	0.0351292	-0.48858	0.259064	2.3
FBgn0036991	CG5872	NM_001300200	-0.800034	0.018458	-0.625344	0.229719	5.4
FBgn0036991	CG5872	NM_140967	-0.800034	0.018458	-0.625344	0.229719	5.1
FBgn0036994	CG5199	NM_001275183	-0.888006	0.00254568	-0.538905	0.215555	4.6
FBgn0036994	CG5199	NM_140970	-0.888006	0.00254568	-0.538905	0.215555	4.6
FBgn0037554	DNApol-iota	NM_001300298	-1.10685	8.18e-06	-0.846079	0.0042426	6.7
FBgn0037554	DNApol-iota	NM_169207	-1.10685	8.18e-06	-0.846079	0.0042426	2.6
FBgn0037554	DNApol-iota	NM_141515	-1.10685	8.18e-06	-0.846079	0.0042426	2.6
FBgn0037636	CG9821	NM_001275462	-0.661721	0.0345036	-0.464252	0.272299	14.2
FBgn0037636	CG9821	NM_176425	-0.661721	0.0345036	-0.464252	0.272299	14.2
FBgn0037636	CG9821	NM_001275461	-0.661721	0.0345036	-0.464252	0.272299	16.8
FBgn0037654	CG11983	NM_141603	-1.63469	0.0231498	-1.73309	0.0233094	3.6
FBgn0037654	CG11983	NM_001275467	-1.63469	0.0231498	-1.73309	0.0233094	3.6
FBgn0037669	Ibf2	NM_141617	-0.80444	0.043977	-0.469157	0.536312	4.1
FBgn0037852	Tpc1	NM_141777	-1.15662	3.57e-06	-0.565048	0.0982492	5.2
FBgn0037852	Tpc1	NM_169372	-1.15662	3.57e-06	-0.565048	0.0982492	5.2
FBgn0037942	CG14721	NM_001275554	-0.827074	0.0110544	-0.671124	0.0864113	2.8
FBgn0038100	Paip2	NM_079610	-1.09577	0.000155783	-0.680515	0.0232293	5.2
FBgn0038220	CG12207	NM_142095	-1.7273	5.21e-07	-0.853804	0.0174069	2.6
FBgn0038220	CG12207	NM_001260167	-1.7273	5.21e-07	-0.853804	0.0174069	2.6
FBgn0038220	CG12207	NM_001260166	-1.7273	5.21e-07	-0.853804	0.0174069	2.6
FBgn0038220	CG12207	NM_169573	-1.7273	5.21e-07	-0.853804	0.0174069	2.6
FBgn0038220	CG12207	NM_169572	-1.7273	5.21e-07	-0.853804	0.0174069	2.6
FBgn0038220	CG12207	NM_001300396	-1.7273	5.21e-07	-0.853804	0.0174069	2.6
FBgn0038220	CG12207	NM_001260168	-1.7273	5.21e-07	-0.853804	0.0174069	2.6
FBgn0038286	CG6966	NM_001300404	-0.816159	0.00579248	-0.316686	0.607529	5.2
FBgn0038478	cal1	NM_142340	-1.06625	9.2e-05	-0.735086	0.0194538	5.2
FBgn0038546	CG7379	NM_142399	-0.954876	0.000464786	-0.48754	0.245041	5.2
FBgn0038588	CG7156	NM_142440	-1.04771	0.00381328	-0.755836	0.0325058	4.1
FBgn0038588	CG7156	NM_206507	-1.04771	0.00381328	-0.755836	0.0325058	5.1
FBgn0038735	CG4662	NM_001275812	-0.73587	0.0250042	-0.456318	0.386639	7.7
FBgn0038735	CG4662	NM_001275813	-0.73587	0.0250042	-0.456318	0.386639	7.7
FBgn0038735	CG4662	NM_142576	-0.73587	0.0250042	-0.456318	0.386639	7.7
FBgn0038735	CG4662	NM_169877	-0.73587	0.0250042	-0.456318	0.386639	2.6
FBgn0038872	Nelf-A	NM_001300509	-0.983269	0.000150726	-0.572524	0.116378	6.5
FBgn0038872	Nelf-A	NM_001275875	-0.983269	0.000150726	-0.572524	0.116378	6.5
FBgn0038872	Nelf-A	NM_142701	-0.983269	0.000150726	-0.572524	0.116378	6.5
FBgn0039209	CG13624	NM_001043288	-0.757259	0.0177477	-0.0162902	1	3.9
FBgn0039209	CG13624	NM_001043287	-0.757259	0.0177477	-0.0162902	1	3.9
FBgn0039209	CG13624	NM_170151	-0.757259	0.0177477	-0.0162902	1	12.7
FBgn0039209	CG13624	NM_170152	-0.757259	0.0177477	-0.0162902	1	4.9
FBgn0039209	CG13624	NM_170150	-0.757259	0.0177477	-0.0162902	1	4.9
FBgn0039215	CG6695	NM_143019	-0.807563	0.00194583	-0.627472	0.0791443	2.6
FBgn0039215	CG6695	NM_206565	-0.807563	0.00194583	-0.627472	0.0791443	2.6
FBgn0039419	CG12290	NM_001300611	-1.05272	0.00736667	-0.424686	0.574234	6.5
FBgn0039492	CG6051	NM_001260396	-0.778543	0.00377545	-0.420007	0.329092	2.3
FBgn0039492	CG6051	NM_001300627	-0.778543	0.00377545	-0.420007	0.329092	2.3
FBgn0039712	CG15514	NM_001276155	-0.643939	0.0164209	-0.29392	0.692889	3.9
FBgn0039712	CG15514	NM_143482	-0.643939	0.0164209	-0.29392	0.692889	3.9
FBgn0039733	CG11504	NM_176584	-0.874502	0.00129619	-0.547804	0.202519	3.9
FBgn0039733	CG11504	NM_170454	-0.874502	0.00129619	-0.547804	0.202519	3.9
FBgn0039733	CG11504	NM_143501	-0.874502	0.00129619	-0.547804	0.202519	3.9
FBgn0039863	CG1815	NM_170563	-0.994142	0.000128837	-0.581234	0.132683	3.9
FBgn0039863	CG1815	NM_143624	-0.994142	0.000128837	-0.581234	0.132683	3.9
FBgn0040372	G9a	NM_001272159	-0.618446	0.0318452	-0.358168	0.560225	5.2
FBgn0040395	Unc-76	NM_166927	-0.78489	0.00367097	-0.306526	0.666657	7.8
FBgn0040395	Unc-76	NM_130625	-0.78489	0.00367097	-0.306526	0.666657	7.8
FBgn0040395	Unc-76	NM_001272243	-0.78489	0.00367097	-0.306526	0.666657	10.4
FBgn0040395	Unc-76	NM_001272244	-0.78489	0.00367097	-0.306526	0.666657	7.8
FBgn0040765	luna	NM_001299374	-0.768721	0.0361097	-0.748877	0.0302966	3.3
FBgn0040765	luna	NM_001273950	-0.768721	0.0361097	-0.748877	0.0302966	19.9
FBgn0040765	luna	NM_206089	-0.768721	0.0361097	-0.748877	0.0302966	3.3
FBgn0040827	CG13315	NM_144186	-1.10145	0.0204453	-1.46078	0.00273567	2.6
FBgn0041094	scyl	NM_206321	-0.943352	0.0413632	-1.18453	0.00191921	8.55
FBgn0041111	lilli	NM_164517	-0.716373	0.00732996	-0.39837	0.424244	6.5
FBgn0041111	lilli	NM_078740	-0.716373	0.00732996	-0.39837	0.424244	9.1
FBgn0041111	lilli	NM_001144301	-0.716373	0.00732996	-0.39837	0.424244	6.5
FBgn0041111	lilli	NM_164516	-0.716373	0.00732996	-0.39837	0.424244	2.6
FBgn0041111	lilli	NM_001144303	-0.716373	0.00732996	-0.39837	0.424244	6.5
FBgn0041111	lilli	NM_001273044	-0.716373	0.00732996	-0.39837	0.424244	6.5
FBgn0041111	lilli	NM_001144300	-0.716373	0.00732996	-0.39837	0.424244	2.6
FBgn0041111	lilli	NM_001144302	-0.716373	0.00732996	-0.39837	0.424244	2.6
FBgn0041150	hoe1	NM_135031	-1.28742	0.0268696	-0.477001	0.685582	3.9
FBgn0041150	hoe1	NM_001273130	-1.28742	0.0268696	-0.477001	0.685582	3.9
FBgn0041150	hoe1	NM_135032	-1.28742	0.0268696	-0.477001	0.685582	5.2
FBgn0041150	hoe1	NM_001298678	-1.28742	0.0268696	-0.477001	0.685582	5.2
FBgn0041150	hoe1	NM_175967	-1.28742	0.0268696	-0.477001	0.685582	3.9
FBgn0041150	hoe1	NM_164603	-1.28742	0.0268696	-0.477001	0.685582	3.9
FBgn0041150	hoe1	NM_001273131	-1.28742	0.0268696	-0.477001	0.685582	3.9
FBgn0041150	hoe1	NM_175966	-1.28742	0.0268696	-0.477001	0.685582	3.9
FBgn0041150	hoe1	NM_175968	-1.28742	0.0268696	-0.477001	0.685582	3.9
FBgn0041184	Socs36E	NM_165243	-2.63166	5.73e-09	-1.6992	4.79e-08	8
FBgn0041184	Socs36E	NM_001273605	-2.63166	5.73e-09	-1.6992	4.79e-08	8
FBgn0041184	Socs36E	NM_078869	-2.63166	5.73e-09	-1.6992	4.79e-08	8
FBgn0041203	LIMK1	NM_078584	-0.973583	7.59e-05	-0.392291	0.424244	7.25
FBgn0041203	LIMK1	NM_167327	-0.973583	7.59e-05	-0.392291	0.424244	7.25
FBgn0041203	LIMK1	NM_167326	-0.973583	7.59e-05	-0.392291	0.424244	4.65
FBgn0041203	LIMK1	NM_001169263	-0.973583	7.59e-05	-0.392291	0.424244	4.65
FBgn0043364	cbt	NM_001272903	-1.453	0.00153535	-0.754661	0.225389	2.6
FBgn0043364	cbt	NM_134685	-1.453	0.00153535	-0.754661	0.225389	2.6
FBgn0043364	cbt	NM_164384	-1.453	0.00153535	-0.754661	0.225389	2.6
FBgn0043900	pygo	NM_143615	-0.6214	0.0329282	-0.306903	0.604438	3.9
FBgn0050015	CG30015	NM_001273945	-0.624508	0.0377343	-0.461685	0.302015	6.5
FBgn0050015	CG30015	NM_136777	-0.624508	0.0377343	-0.461685	0.302015	6.5
FBgn0050015	CG30015	NM_001103793	-0.624508	0.0377343	-0.461685	0.302015	6.5
FBgn0050015	CG30015	NM_001259330	-0.624508	0.0377343	-0.461685	0.302015	6.5
FBgn0050015	CG30015	NM_001273944	-0.624508	0.0377343	-0.461685	0.302015	6.5
FBgn0050015	CG30015	NM_165802	-0.624508	0.0377343	-0.461685	0.302015	6.5
FBgn0050015	CG30015	NM_001103792	-0.624508	0.0377343	-0.461685	0.302015	6.5
FBgn0050115	GEFmeso	NM_137499	-0.999517	0.00115577	-0.401913	0.423168	2.6
FBgn0050115	GEFmeso	NM_001274146	-0.999517	0.00115577	-0.401913	0.423168	4.6
FBgn0050115	GEFmeso	NM_176223	-0.999517	0.00115577	-0.401913	0.423168	2.6
FBgn0050372	Asap	NM_001299254	-0.763791	0.0070341	-0.271144	0.727908	8
FBgn0050372	Asap	NM_001169614	-0.763791	0.0070341	-0.271144	0.727908	8
FBgn0050421	CG30421	NM_001299926	-0.664345	0.0154398	-0.334981	0.574234	6.7
FBgn0050421	CG30421	NM_138115	-0.664345	0.0154398	-0.334981	0.574234	6.7
FBgn0050421	CG30421	NM_001299927	-0.664345	0.0154398	-0.334981	0.574234	2.6
FBgn0051739	CG31739	NM_165196	-0.598776	0.0271705	-0.41436	0.357109	3
FBgn0051739	CG31739	NM_001273590	-0.598776	0.0271705	-0.41436	0.357109	10.45
FBgn0051739	CG31739	NM_001273591	-0.598776	0.0271705	-0.41436	0.357109	3
FBgn0052112	CG32112	NM_001274850	-0.926884	0.0146437	-0.651085	0.279752	2.6
FBgn0052112	CG32112	NM_168506	-0.926884	0.0146437	-0.651085	0.279752	2.6
FBgn0052112	CG32112	NM_168507	-0.926884	0.0146437	-0.651085	0.279752	2.6
FBgn0052112	CG32112	NM_168508	-0.926884	0.0146437	-0.651085	0.279752	2.6
FBgn0052369	CG32369	NM_001259731	-1.89835	2.51e-09	-1.27957	1.92311e-05	3.9
FBgn0052676	CG32676	NM_132420	-1.09732	0.000121293	-0.711742	0.0623404	6.95
FBgn0052676	CG32676	NM_001272497	-1.09732	0.000121293	-0.711742	0.0623404	16.05
FBgn0052831	CG33695	NM_001032079	-0.820646	0.00402211	-0.4057	0.523186	2.3
FBgn0053182	Kdm4B	NM_001274016	-1.09404	0.0064814	-0.847478	0.112619	8
FBgn0053182	Kdm4B	NM_143700	-1.09404	0.0064814	-0.847478	0.112619	8
FBgn0053182	Kdm4B	NM_001274016	-1.09404	0.0064814	-0.847478	0.112619	8
FBgn0053182	Kdm4B	NM_001274013	-1.09404	0.0064814	-0.847478	0.112619	10.3
FBgn0053182	Kdm4B	NM_143700	-1.09404	0.0064814	-0.847478	0.112619	8
FBgn0053182	Kdm4B	NM_001274013	-1.09404	0.0064814	-0.847478	0.112619	10.3
FBgn0085359	CG34330	NM_001103559	-1.45994	0.00182924	-0.67093	0.312421	2.6
FBgn0085359	CG34330	NM_001298495	-1.45994	0.00182924	-0.67093	0.312421	2.6
FBgn0085443	spri	NM_001103474	-1.15068	8.44e-06	-0.98972	0.000662659	3.9
FBgn0085443	spri	NM_001272490	-1.15068	8.44e-06	-0.98972	0.000662659	3.9
FBgn0085443	spri	NM_001272491	-1.15068	8.44e-06	-0.98972	0.000662659	3.9
FBgn0086358	Tab2	NM_137564	-1.23714	3.24e-08	-0.631534	0.0352036	6.95
FBgn0086358	Tab2	NM_001274157	-1.23714	3.24e-08	-0.631534	0.0352036	2.6
FBgn0086358	Tab2	NM_001259488	-1.23714	3.24e-08	-0.631534	0.0352036	6.95
FBgn0243512	puc	NM_001300294	-0.808486	0.00497107	-0.519503	0.207322	5.6
FBgn0243512	puc	NM_079549	-0.808486	0.00497107	-0.519503	0.207322	5.6
FBgn0259166	CG42271	NM_206711	-0.76231	0.00419934	-0.429957	0.404798	4
FBgn0259166	CG42271	NM_206712	-0.76231	0.00419934	-0.429957	0.404798	3.9
FBgn0259168	mnb	NM_167581	-1.04686	0.000266972	-0.569374	0.195138	5.1
FBgn0259168	mnb	NM_170659	-1.04686	0.000266972	-0.569374	0.195138	5.1
FBgn0259171	Pde9	NM_001272566	-1.32751	9.5e-06	-0.947964	0.000376408	2.3
FBgn0259171	Pde9	NM_167340	-1.32751	9.5e-06	-0.947964	0.000376408	2.3
FBgn0259171	Pde9	NM_001272567	-1.32751	9.5e-06	-0.947964	0.000376408	20.9
FBgn0259171	Pde9	NM_132606	-1.32751	9.5e-06	-0.947964	0.000376408	2.3
FBgn0259785	pzg	NM_001275214	-0.661541	0.0171475	-0.342978	0.482832	4.65
FBgn0259785	pzg	NM_141040	-0.661541	0.0171475	-0.342978	0.482832	5.95
FBgn0259791	bora	NM_140791	-1.13597	0.00107049	-0.655157	0.225853	2.6
FBgn0260749	Utx	NM_164907	-1.11221	2.33e-05	-0.586809	0.102958	8.55
FBgn0260789	mxc	NM_132320	-0.684525	0.0413052	-0.186471	0.921955	3.9
FBgn0260789	mxc	NM_001298114	-0.684525	0.0413052	-0.186471	0.921955	3.9
FBgn0260959	MCPH1	NM_001169651	-0.643544	0.0291136	-0.444759	0.404798	2.6
FBgn0260959	MCPH1	NM_001169652	-0.643544	0.0291136	-0.444759	0.404798	2.6
FBgn0260986	mei-38	NM_130566	-0.922236	0.011046	-0.573494	0.301697	3
FBgn0260986	mei-38	NM_001297854	-0.922236	0.011046	-0.573494	0.301697	3
FBgn0261108	Atg13	NM_141539	-2.15861	4.46e-19	-1.65443	2.63e-10	5.2
FBgn0261238	Alh	NM_079526	-1.10792	0.0122605	-0.812511	0.125745	9.3
FBgn0261238	Alh	NM_001104228	-1.10792	0.0122605	-0.812511	0.125745	9.3
FBgn0261238	Alh	NM_169171	-1.10792	0.0122605	-0.812511	0.125745	9.3
FBgn0261238	Alh	NM_001275403	-1.10792	0.0122605	-0.812511	0.125745	9.3
FBgn0261238	Alh	NM_001275400	-1.10792	0.0122605	-0.812511	0.125745	9.3
FBgn0261238	Alh	NM_169172	-1.10792	0.0122605	-0.812511	0.125745	9.3
FBgn0261238	Alh	NM_001170064	-1.10792	0.0122605	-0.812511	0.125745	9.3
FBgn0261238	Alh	NM_001275399	-1.10792	0.0122605	-0.812511	0.125745	9.3
FBgn0261261	plx	NM_001275368	-0.821238	0.0243094	-0.286608	0.729857	4
FBgn0261261	plx	NM_001275369	-0.821238	0.0243094	-0.286608	0.729857	4
FBgn0261261	plx	NM_169095	-0.821238	0.0243094	-0.286608	0.729857	4
FBgn0261261	plx	NM_169094	-0.821238	0.0243094	-0.286608	0.729857	4
FBgn0261261	plx	NM_001170040	-0.821238	0.0243094	-0.286608	0.729857	4
FBgn0261548	CG42666	NM_001258551	-0.972387	0.00118646	-0.87083	0.0113086	2.3
FBgn0261548	CG42666	NM_001258550	-0.972387	0.00118646	-0.87083	0.0113086	2.3
FBgn0261548	CG42666	NM_166907	-0.972387	0.00118646	-0.87083	0.0113086	2.3
FBgn0261548	CG42666	NM_166908	-0.972387	0.00118646	-0.87083	0.0113086	2.3
FBgn0261548	CG42666	NM_001258549	-0.972387	0.00118646	-0.87083	0.0113086	2.3
FBgn0261548	CG42666	NM_001258552	-0.972387	0.00118646	-0.87083	0.0113086	2.3
FBgn0261548	CG42666	NM_001272214	-0.972387	0.00118646	-0.87083	0.0113086	12
FBgn0261548	CG42666	NM_001201599	-0.972387	0.00118646	-0.87083	0.0113086	2.3
FBgn0261548	CG42666	NM_166906	-0.972387	0.00118646	-0.87083	0.0113086	2.3
FBgn0261548	CG42666	NM_130589	-0.972387	0.00118646	-0.87083	0.0113086	2.3
FBgn0261548	CG42666	NM_001201600	-0.972387	0.00118646	-0.87083	0.0113086	12
FBgn0261549	rdgA	NM_001042799	-1.23582	0.0045343	-1.05906	0.020962	3.9
FBgn0261549	rdgA	NM_001201635	-1.23582	0.0045343	-1.05906	0.020962	3.9
FBgn0261549	rdgA	NM_001103446	-1.23582	0.0045343	-1.05906	0.020962	3.9
FBgn0261549	rdgA	NM_001272438	-1.23582	0.0045343	-1.05906	0.020962	24.3
FBgn0261549	rdgA	NM_001272437	-1.23582	0.0045343	-1.05906	0.020962	12.4
FBgn0261550	CG42668	NM_001202322	-0.908431	0.000799838	-0.605456	0.0783909	6.2
FBgn0261550	CG42668	NM_169892	-0.908431	0.000799838	-0.605456	0.0783909	6.2
FBgn0261550	CG42668	NM_142621	-0.908431	0.000799838	-0.605456	0.0783909	6.2
FBgn0261550	CG42668	NM_169893	-0.908431	0.000799838	-0.605456	0.0783909	6.2
FBgn0261550	CG42668	NM_001202321	-0.908431	0.000799838	-0.605456	0.0783909	6.2
FBgn0261550	CG42668	NM_001202323	-0.908431	0.000799838	-0.605456	0.0783909	6.2
FBgn0261550	CG42668	NM_001202320	-0.908431	0.000799838	-0.605456	0.0783909	6.2
FBgn0261550	CG42668	NM_001144614	-0.908431	0.000799838	-0.605456	0.0783909	6.2
FBgn0261573	CoRest	NM_001014752	-0.72192	0.0122272	-0.509903	0.130172	2.3
FBgn0261573	CoRest	NM_001272777	-0.72192	0.0122272	-0.509903	0.130172	3.9
FBgn0261573	CoRest	NM_001201742	-0.72192	0.0122272	-0.509903	0.130172	2.3
FBgn0261573	CoRest	NM_001014753	-0.72192	0.0122272	-0.509903	0.130172	2.3
FBgn0261573	CoRest	NM_001258826	-0.72192	0.0122272	-0.509903	0.130172	2.3
FBgn0261618	larp	NM_001170286	-2.08874	1.76e-16	-1.51988	1.23e-08	9.55
FBgn0261618	larp	NM_080259	-2.08874	1.76e-16	-1.51988	1.23e-08	9.55
FBgn0261618	larp	NM_001260417	-2.08874	1.76e-16	-1.51988	1.23e-08	9.55
FBgn0261618	larp	NM_001260419	-2.08874	1.76e-16	-1.51988	1.23e-08	9.55
FBgn0261618	larp	NM_170366	-2.08874	1.76e-16	-1.51988	1.23e-08	9.55
FBgn0261618	larp	NM_170365	-2.08874	1.76e-16	-1.51988	1.23e-08	9.55
FBgn0261618	larp	NM_001260418	-2.08874	1.76e-16	-1.51988	1.23e-08	9.55
FBgn0261628	CG42711	NM_001201872	-4.22854	0.04683	-0.0457683	1	5.2
FBgn0261647	Axud1	NM_001272999	-0.654154	0.00857769	-0.177462	0.848917	11.2
FBgn0261647	Axud1	NM_134829	-0.654154	0.00857769	-0.177462	0.848917	11.2
FBgn0261647	Axud1	NM_001273000	-0.654154	0.00857769	-0.177462	0.848917	11.2
FBgn0261647	Axud1	NM_164480	-0.654154	0.00857769	-0.177462	0.848917	11.2
FBgn0261786	mi	NM_137959	-0.703211	0.0104546	-0.460893	0.34077	3.9
FBgn0261984	Ire1	NM_001104369	-1.11802	3.56e-05	-0.497319	0.308886	5.2
FBgn0262127	kibra	NM_001300400	-1.17728	8.85e-07	-0.451102	0.31634	5.95
FBgn0262127	kibra	NM_001038966	-1.17728	8.85e-07	-0.451102	0.31634	4.65
FBgn0262614	pyd	NM_001104241	-0.737468	0.00663437	-0.316579	0.621978	6.5
FBgn0262614	pyd	NM_001260071	-0.737468	0.00663437	-0.316579	0.621978	10.5
FBgn0262614	pyd	NM_001144556	-0.737468	0.00663437	-0.316579	0.621978	6.5
FBgn0262614	pyd	NM_169246	-0.737468	0.00663437	-0.316579	0.621978	6.5
FBgn0262614	pyd	NM_169245	-0.737468	0.00663437	-0.316579	0.621978	6.5
FBgn0262614	pyd	NM_001260069	-0.737468	0.00663437	-0.316579	0.621978	10.4
FBgn0262614	pyd	NM_001104242	-0.737468	0.00663437	-0.316579	0.621978	10.5
FBgn0262614	pyd	NM_001260072	-0.737468	0.00663437	-0.316579	0.621978	6.5
FBgn0262614	pyd	NM_170646	-0.737468	0.00663437	-0.316579	0.621978	6.5
FBgn0262614	pyd	NM_057349	-0.737468	0.00663437	-0.316579	0.621978	10.4
FBgn0263143	vret	NM_142835	-0.861904	0.00506075	-0.483811	0.378705	2.6
FBgn0263240	Coop	NM_136442	-1.81635	1.18e-12	-1.40217	4.53e-07	2.3
FBgn0263240	Coop	NM_001273847	-1.81635	1.18e-12	-1.40217	4.53e-07	2.3
FBgn0263755	Su(var)3-9	NM_079633	-0.945445	0.00450878	-0.670547	0.0816002	3.9
FBgn0263773	fok	NM_080713	-2.68778	9.94e-18	-1.9879	1.96e-08	2
FBgn0263773	fok	NM_001201926	-2.68778	9.94e-18	-1.9879	1.96e-08	8.5
FBgn0264357	SNF4Agamma	NM_001170198	-0.795779	0.0198137	-0.490112	0.308021	6.2
FBgn0264357	SNF4Agamma	NM_001170200	-0.795779	0.0198137	-0.490112	0.308021	6.2
FBgn0264707	RhoGEF3	NM_138183	-1.49174	1.29e-08	-1.1974	0.000277618	12.05
FBgn0264707	RhoGEF3	NM_001274273	-1.49174	1.29e-08	-1.1974	0.000277618	12.05
FBgn0264712	CG1172	NM_001260002	-0.645472	0.0146437	-0.373317	0.463666	9.25
FBgn0264712	CG1172	NM_141277	-0.645472	0.0146437	-0.373317	0.463666	3.6
FBgn0264712	CG1172	NM_001275351	-0.645472	0.0146437	-0.373317	0.463666	14.45
FBgn0264785	Hph	NM_169036	-3.01976	6.92e-22	-2.05832	2.09e-11	2.6
FBgn0264785	Hph	NM_141268	-3.01976	6.92e-22	-2.05832	2.09e-11	3.9
FBgn0264785	Hph	NM_001300242	-3.01976	6.92e-22	-2.05832	2.09e-11	7.8
FBgn0265598	Bx	NM_176758	-0.953122	0.0183219	-0.207358	0.920128	5.2
FBgn0265598	Bx	NM_001272758	-0.953122	0.0183219	-0.207358	0.920128	2.6
FBgn0265598	Bx	NM_001272759	-0.953122	0.0183219	-0.207358	0.920128	2.6
FBgn0265598	Bx	NM_078678	-0.953122	0.0183219	-0.207358	0.920128	2.6
FBgn0265598	Bx	NM_167625	-0.953122	0.0183219	-0.207358	0.920128	2.6
FBgn0265998	Doa	NM_001014679	-0.671194	0.00817971	-0.501523	0.169329	3.3
FBgn0265998	Doa	NM_001014681	-0.671194	0.00817971	-0.501523	0.169329	3.3
FBgn0265998	Doa	NM_001104491	-0.671194	0.00817971	-0.501523	0.169329	3.3
FBgn0265998	Doa	NM_001144648	-0.671194	0.00817971	-0.501523	0.169329	3.3
FBgn0265998	Doa	NM_001043298	-0.671194	0.00817971	-0.501523	0.169329	3.3
FBgn0265998	Doa	NM_001014678	-0.671194	0.00817971	-0.501523	0.169329	3.3
FBgn0265998	Doa	NM_176581	-0.671194	0.00817971	-0.501523	0.169329	3.3
FBgn0265998	Doa	NM_001260425	-0.671194	0.00817971	-0.501523	0.169329	3.3
FBgn0265998	Doa	NM_001260424	-0.671194	0.00817971	-0.501523	0.169329	3.3
FBgn0265998	Doa	NM_001014682	-0.671194	0.00817971	-0.501523	0.169329	3.3
FBgn0265998	Doa	NM_001043299	-0.671194	0.00817971	-0.501523	0.169329	3.3
FBgn0265998	Doa	NM_001014680	-0.671194	0.00817971	-0.501523	0.169329	3.3
FBgn0266411	sima	NM_001300670	-0.864295	0.0109213	-0.885076	0.00602886	2.3
FBgn0266411	sima	NM_079845	-0.864295	0.0109213	-0.885076	0.00602886	2.3
FBgn0266411	sima	NM_001276171	-0.864295	0.0109213	-0.885076	0.00602886	2.3
FBgn0266411	sima	NM_001144657	-0.864295	0.0109213	-0.885076	0.00602886	2.3
FBgn0266916	Cenp-C	NM_169228	-1.09338	0.000614447	-0.859032	0.0131585	2.6
FBgn0266916	Cenp-C	NM_001300308	-1.09338	0.000614447	-0.859032	0.0131585	2.6
FBgn0267033	mamo	NM_167387	-0.953605	0.000192433	-0.921758	0.000691245	15.2
FBgn0267033	mamo	NM_132704	-0.953605	0.000192433	-0.921758	0.000691245	40
FBgn0267033	mamo	NM_001103508	-0.953605	0.000192433	-0.921758	0.000691245	3
FBgn0267033	mamo	NM_001258732	-0.953605	0.000192433	-0.921758	0.000691245	16.8
FBgn0267033	mamo	NM_001201660	-0.953605	0.000192433	-0.921758	0.000691245	56.3
FBgn0267351	Topors	NM_137544	-1.02689	0.000306921	-0.59296	0.134725	4.1
FBgn0267351	Topors	NM_001274154	-1.02689	0.000306921	-0.59296	0.134725	4.1
FBgn0267792	rgr	NM_001169618	-1.0752	0.0120277	-0.822918	0.185119	12.8
FBgn0267792	rgr	NM_165611	-1.0752	0.0120277	-0.822918	0.185119	4.3

## Sheet: Table S4
Transcripts repressed in CTRL cells during reoxygenation with AREscore < 2
GeneID	Symbol	Refseq	Log2 FC CTRL	FDR CTRL	Log2 FC dTIS11 KO	FDR dTIS11 KO	AREscore
FBgn0000099	ap	NM_001169587	-1.34088	4.06e-05	-0.914052	0.0236622	1.3
FBgn0000099	ap	NM_001169588	-1.34088	4.06e-05	-0.914052	0.0236622	1.3
FBgn0000140	asp	NM_079764	-0.893168	0.0150215	-0.550886	0.222483	1.3
FBgn0000250	cact	NM_205999	-0.700902	0.0078185	-0.372579	0.424244	1.3
FBgn0000250	cact	NM_001273567	-0.700902	0.0078185	-0.372579	0.424244	1.3
FBgn0000250	cact	NM_165152	-0.700902	0.0078185	-0.372579	0.424244	1.3
FBgn0000278	CecB	NM_079851	-1.12272	0.0294407	-0.616395	0.539713	1.3
FBgn0000413	da	NM_001273412	-0.720568	0.00447472	-0.299213	0.574234	0
FBgn0000413	da	NM_057841	-0.720568	0.00447472	-0.299213	0.574234	0
FBgn0000499	dsh	NM_078563	-0.703796	0.00456727	-0.455167	0.262054	1.3
FBgn0000808	gd	NM_001272549	-1.46497	0.00235785	-0.982857	0.195213	0
FBgn0000808	gd	NM_001272550	-1.46497	0.00235785	-0.982857	0.195213	0
FBgn0001186	Hex-A	NM_167194	-0.977583	0.0203918	-0.788391	0.0454589	0
FBgn0001186	Hex-A	NM_080109	-0.977583	0.0203918	-0.788391	0.0454589	0
FBgn0001206	Hmr	NM_132409	-0.863721	0.00469008	-0.424296	0.463666	1.3
FBgn0001247	Ide	NM_079458	-0.879856	0.000115836	-0.747389	0.00756916	0
FBgn0001257	ImpL2	NM_168069	-0.942143	0.0327587	-0.690651	0.0623404	0
FBgn0001257	ImpL2	NM_168070	-0.942143	0.0327587	-0.690651	0.0623404	0
FBgn0001257	ImpL2	NM_079197	-0.942143	0.0327587	-0.690651	0.0623404	0
FBgn0001316	klar	NM_001299959	-0.778019	0.0184946	-0.641636	0.161186	1.3
FBgn0001316	klar	NM_001103993	-0.778019	0.0184946	-0.641636	0.161186	1.3
FBgn0001978	stc	NM_057251	-0.774456	0.0035122	-0.472557	0.255656	1
FBgn0001978	stc	NM_001273531	-0.774456	0.0035122	-0.472557	0.255656	1
FBgn0001978	stc	NM_001273532	-0.774456	0.0035122	-0.472557	0.255656	1
FBgn0001978	stc	NM_057250	-0.774456	0.0035122	-0.472557	0.255656	1
FBgn0002576	lz	NM_078544	-3.36828	0.0190152	-0.46973	0.987542	1.3
FBgn0002576	lz	NM_001103449	-3.36828	0.0190152	-0.46973	0.987542	1.3
FBgn0002638	Rcc1	NM_079219	-0.604005	0.0281042	-0.383186	0.397756	0
FBgn0002638	Rcc1	NM_168151	-0.604005	0.0281042	-0.383186	0.397756	0
FBgn0002638	Rcc1	NM_168152	-0.604005	0.0281042	-0.383186	0.397756	0
FBgn0002715	mei-S332	NM_057286	-0.964716	0.0453769	-0.465995	0.685582	0
FBgn0002781	mod(mdg4)	NM_163879	-0.745445	0.00234012	-0.406263	0.309142	0
FBgn0002781	mod(mdg4)	NM_080197	-0.745445	0.00234012	-0.406263	0.309142	0
FBgn0002781	mod(mdg4)	NM_163893	-0.745445	0.00234012	-0.406263	0.309142	0
FBgn0002781	mod(mdg4)	NM_163884	-0.745445	0.00234012	-0.406263	0.309142	1.3
FBgn0002781	mod(mdg4)	NM_163882	-0.745445	0.00234012	-0.406263	0.309142	1
FBgn0002781	mod(mdg4)	NM_001104386	-0.745445	0.00234012	-0.406263	0.309142	0
FBgn0002781	mod(mdg4)	NM_001104388	-0.745445	0.00234012	-0.406263	0.309142	0
FBgn0002781	mod(mdg4)	NM_163877	-0.745445	0.00234012	-0.406263	0.309142	0
FBgn0002781	mod(mdg4)	NM_163880	-0.745445	0.00234012	-0.406263	0.309142	1
FBgn0002781	mod(mdg4)	NM_163888	-0.745445	0.00234012	-0.406263	0.309142	0
FBgn0002781	mod(mdg4)	NM_163891	-0.745445	0.00234012	-0.406263	0.309142	0
FBgn0002781	mod(mdg4)	NM_001104387	-0.745445	0.00234012	-0.406263	0.309142	0
FBgn0002781	mod(mdg4)	NM_163886	-0.745445	0.00234012	-0.406263	0.309142	0
FBgn0002781	mod(mdg4)	NM_163887	-0.745445	0.00234012	-0.406263	0.309142	0
FBgn0002781	mod(mdg4)	NM_163890	-0.745445	0.00234012	-0.406263	0.309142	1.3
FBgn0002873	mud	NM_080495	-0.803065	0.0109951	-0.51916	0.225951	0
FBgn0002873	mud	NM_001258737	-0.803065	0.0109951	-0.51916	0.225951	1.3
FBgn0002873	mud	NM_001272616	-0.803065	0.0109951	-0.51916	0.225951	1.3
FBgn0002873	mud	NM_001272615	-0.803065	0.0109951	-0.51916	0.225951	0
FBgn0002873	mud	NM_167399	-0.803065	0.0109951	-0.51916	0.225951	1.3
FBgn0002873	mud	NM_001258736	-0.803065	0.0109951	-0.51916	0.225951	1.3
FBgn0002873	mud	NM_167400	-0.803065	0.0109951	-0.51916	0.225951	1.3
FBgn0002891	mus205	NM_080142	-0.596328	0.0333896	-0.53579	0.12426	0
FBgn0002922	nau	NM_057302	-1.8274	1.5e-06	-1.01211	0.00226115	0
FBgn0002922	nau	NM_001170231	-1.8274	1.5e-06	-1.01211	0.00226115	0
FBgn0002924	ncd	NM_001300663	-0.895389	0.00198386	-0.531651	0.160157	1.3
FBgn0002924	ncd	NM_057303	-0.895389	0.00198386	-0.531651	0.160157	1.3
FBgn0003041	pbl	NM_079241	-0.71616	0.0112262	-0.433342	0.312321	0
FBgn0003041	pbl	NM_001104070	-0.71616	0.0112262	-0.433342	0.312321	0
FBgn0003041	pbl	NM_168243	-0.71616	0.0112262	-0.433342	0.312321	0
FBgn0003041	pbl	NM_168241	-0.71616	0.0112262	-0.433342	0.312321	0
FBgn0003041	pbl	NM_001259732	-0.71616	0.0112262	-0.433342	0.312321	0
FBgn0003041	pbl	NM_168242	-0.71616	0.0112262	-0.433342	0.312321	0
FBgn0003076	Pgm	NM_079936	-0.787692	0.0130559	-0.342651	0.574234	1.3
FBgn0003268	rod	NM_057357	-0.811114	0.00203011	-0.548093	0.141845	0
FBgn0003512	Sry-delta	NM_079842	-0.967105	8.01e-05	-0.528435	0.217761	1.3
FBgn0003520	stau	NM_001169714	-0.732609	0.00719754	-0.262044	0.727908	0
FBgn0003545	sub	NM_001299619	-1.08006	0.00329784	-0.68156	0.194492	1.3
FBgn0003950	unc	NM_134591	-1.23999	0.00290962	-0.603713	0.424244	1.3
FBgn0003950	unc	NM_001298583	-1.23999	0.00290962	-0.603713	0.424244	1.3
FBgn0004373	fwd	NM_167827	-0.748922	0.0112126	-0.397441	0.507233	0
FBgn0004373	fwd	NM_001274274	-0.748922	0.0112126	-0.397441	0.507233	0
FBgn0004373	fwd	NM_167826	-0.748922	0.0112126	-0.397441	0.507233	0
FBgn0004584	Rrp1	NM_001144304	-0.636524	0.0158441	-0.41928	0.322622	0
FBgn0004584	Rrp1	NM_057493	-0.636524	0.0158441	-0.41928	0.322622	0
FBgn0004655	wapl	NM_166931	-0.8138	0.000689758	-0.384254	0.424244	0
FBgn0004655	wapl	NM_080303	-0.8138	0.000689758	-0.384254	0.424244	0
FBgn0004856	Bx42	NM_078538	-0.591426	0.0288941	-0.303631	0.6253	0
FBgn0004856	Bx42	NM_001272441	-0.591426	0.0288941	-0.303631	0.6253	1.3
FBgn0005617	msl-1	NM_001299125	-0.771919	0.00189983	-0.52235	0.132252	0
FBgn0005642	wdn	NM_057552	-0.908528	0.000191289	-0.479745	0.227567	0
FBgn0010314	Cks30A	NM_057599	-0.917559	0.0051255	-0.426309	0.450545	0
FBgn0010315	CycD	NM_167473	-0.803416	0.000651132	-0.468873	0.205237	1.3
FBgn0010315	CycD	NM_167472	-0.803416	0.000651132	-0.468873	0.205237	1.3
FBgn0010315	CycD	NM_078631	-0.803416	0.000651132	-0.468873	0.205237	1.3
FBgn0010441	pll	NM_057623	-0.679847	0.0219537	-0.351059	0.530793	0
FBgn0010441	pll	NM_001276079	-0.679847	0.0219537	-0.351059	0.530793	0
FBgn0010762	simj	NM_168421	-1.05989	0.000147306	-0.584608	0.198631	1.3
FBgn0010762	simj	NM_001274755	-1.05989	0.000147306	-0.584608	0.198631	1.3
FBgn0010762	simj	NM_140150	-1.05989	0.000147306	-0.584608	0.198631	1.3
FBgn0010762	simj	NM_168420	-1.05989	0.000147306	-0.584608	0.198631	1.3
FBgn0011207	pelo	NM_057634	-0.595303	0.0214292	-0.382893	0.409673	1.3
FBgn0011224	heph	NM_001104523	-0.863688	0.0131962	-0.529433	0.146217	0
FBgn0011224	heph	NM_001260469	-0.863688	0.0131962	-0.529433	0.146217	1.3
FBgn0011224	heph	NM_176597	-0.863688	0.0131962	-0.529433	0.146217	1.3
FBgn0011224	heph	NM_079964	-0.863688	0.0131962	-0.529433	0.146217	1.3
FBgn0011224	heph	NM_001170321	-0.863688	0.0131962	-0.529433	0.146217	1.3
FBgn0011224	heph	NM_001260470	-0.863688	0.0131962	-0.529433	0.146217	1.3
FBgn0011224	heph	NM_176596	-0.863688	0.0131962	-0.529433	0.146217	1.3
FBgn0011224	heph	NM_001170323	-0.863688	0.0131962	-0.529433	0.146217	0
FBgn0011224	heph	NM_176600	-0.863688	0.0131962	-0.529433	0.146217	1.3
FBgn0011224	heph	NM_176598	-0.863688	0.0131962	-0.529433	0.146217	1.3
FBgn0011224	heph	NM_170581	-0.863688	0.0131962	-0.529433	0.146217	0
FBgn0011224	heph	NM_170582	-0.863688	0.0131962	-0.529433	0.146217	1.3
FBgn0011224	heph	NM_176599	-0.863688	0.0131962	-0.529433	0.146217	1.3
FBgn0011224	heph	NM_001170317	-0.863688	0.0131962	-0.529433	0.146217	0
FBgn0011224	heph	NM_176601	-0.863688	0.0131962	-0.529433	0.146217	1.3
FBgn0011224	heph	NM_001170320	-0.863688	0.0131962	-0.529433	0.146217	1.3
FBgn0011224	heph	NM_176602	-0.863688	0.0131962	-0.529433	0.146217	1.3
FBgn0011224	heph	NM_001170319	-0.863688	0.0131962	-0.529433	0.146217	1.3
FBgn0011224	heph	NM_001300701	-0.863688	0.0131962	-0.529433	0.146217	0
FBgn0011224	heph	NM_001170318	-0.863688	0.0131962	-0.529433	0.146217	0
FBgn0011769	Fdxh	NM_001202146	-0.799601	0.0271705	-0.510972	0.402491	0
FBgn0011769	Fdxh	NM_079269	-0.799601	0.0271705	-0.510972	0.402491	0
FBgn0011774	Irbp	NM_080512	-0.67237	0.0177872	-0.264554	0.727908	0
FBgn0011774	Irbp	NM_001275545	-0.67237	0.0177872	-0.264554	0.727908	0
FBgn0013548	l(2)dtl	NM_080132	-0.981446	0.00224371	-0.725846	0.0598133	0
FBgn0013576	mtd	NM_001275349	-1.24979	0.0248145	-0.703059	0.38343	1
FBgn0013764	Chi	NM_166650	-0.715261	0.00612448	-0.308848	0.620054	1.3
FBgn0013764	Chi	NM_057734	-0.715261	0.00612448	-0.308848	0.620054	1.3
FBgn0014018	Rel	NM_206467	-1.48954	1.16e-06	-0.854141	0.0433283	0
FBgn0014018	Rel	NM_206466	-1.48954	1.16e-06	-0.854141	0.0433283	0
FBgn0014018	Rel	NM_206465	-1.48954	1.16e-06	-0.854141	0.0433283	0
FBgn0014018	Rel	NM_057746	-1.48954	1.16e-06	-0.854141	0.0433283	0
FBgn0014037	Su(Tpl)	NM_140898	-1.01965	0.000150726	-0.656708	0.0799167	0
FBgn0014343	mirr	NM_168505	-1.7334	0.00257367	-0.612602	0.727908	1.3
FBgn0015372	RabX1	NM_079974	-0.778076	0.00904922	-0.34491	0.620054	0
FBgn0015391	glu	NM_165180	-0.644842	0.0178715	-0.358946	0.462136	0
FBgn0016930	Dyrk2	NM_001273527	-0.766087	0.00390351	-0.459307	0.281957	1.3
FBgn0019890	Smg5	NM_135841	-0.806207	0.00230157	-0.485501	0.183879	0
FBgn0019890	Smg5	NM_001298985	-0.806207	0.00230157	-0.485501	0.183879	0
FBgn0019890	Smg5	NM_165069	-0.806207	0.00230157	-0.485501	0.183879	1.3
FBgn0020304	drongo	NM_001144291	-0.786782	0.00521757	-0.365378	0.459019	0
FBgn0020545	kraken	NM_057917	-0.600272	0.0340406	-0.283634	0.710152	1.3
FBgn0020545	kraken	NM_001272918	-0.600272	0.0340406	-0.283634	0.710152	1.3
FBgn0020764	Alas	NM_057933	-1.16439	0.0282101	-0.789321	0.301582	0
FBgn0021944	Coprox	NM_080038	-0.640556	0.00991697	-0.308642	0.574234	1.3
FBgn0022338	dnk	NM_001275793	-0.623722	0.0150215	-0.400724	0.357109	0
FBgn0022338	dnk	NM_079675	-0.623722	0.0150215	-0.400724	0.357109	0
FBgn0022772	Orc1	NM_057955	-0.800706	0.0246382	-0.330264	0.66848	1.3
FBgn0023512	eIF2B-epsilon	NM_130605	-1.01521	0.000953246	-0.508816	0.26977	0
FBgn0023512	eIF2B-epsilon	NM_206606	-1.01521	0.000953246	-0.508816	0.26977	0
FBgn0023515	CG14814	NM_166909	-0.896746	0.0348721	-0.694127	0.195213	0
FBgn0023515	CG14814	NM_130591	-0.896746	0.0348721	-0.694127	0.195213	0
FBgn0023515	CG14814	NM_001297864	-0.896746	0.0348721	-0.694127	0.195213	1.3
FBgn0023526	CG2865	NM_130641	-1.56648	1.06e-05	-1.22921	0.000410189	0
FBgn0023530	CG3740	NM_130576	-0.78625	0.0310993	-0.297748	0.727908	1.3
FBgn0024321	NK7.1	NM_142100	-1.10101	1.47e-06	-0.61147	0.0702225	0
FBgn0024321	NK7.1	NM_169580	-1.10101	1.47e-06	-0.61147	0.0702225	0
FBgn0024360	CG11418	NM_130548	-0.938132	0.00235785	-0.447839	0.41447	0
FBgn0024360	CG11418	NM_206602	-0.938132	0.00235785	-0.447839	0.41447	0
FBgn0024360	CG11418	NM_001272200	-0.938132	0.00235785	-0.447839	0.41447	0
FBgn0024364	CG11417	NM_130550	-1.0831	1.41e-05	-0.55134	0.194624	0
FBgn0024975	CG2712	NM_130672	-0.956508	0.0260291	-0.649295	0.424244	1.3
FBgn0024991	CG2694	NM_166950	-0.795086	0.0342542	-0.629574	0.279432	1.3
FBgn0024991	CG2694	NM_166949	-0.795086	0.0342542	-0.629574	0.279432	1.3
FBgn0024991	CG2694	NM_130668	-0.795086	0.0342542	-0.629574	0.279432	1.3
FBgn0025185	az2	NM_136445	-1.05108	0.00724676	-0.878873	0.0573494	1.3
FBgn0025373	Fpps	NM_058032	-0.992147	1.8e-05	-0.666593	0.0323502	1.3
FBgn0025676	CkIIalpha-i3	NM_001299961	-0.789683	0.0461472	-0.630379	0.299095	0
FBgn0025676	CkIIalpha-i3	NM_079151	-0.789683	0.0461472	-0.630379	0.299095	0
FBgn0025676	CkIIalpha-i3	NM_167840	-0.789683	0.0461472	-0.630379	0.299095	0
FBgn0025874	Meics	NM_079338	-0.885092	0.000773886	-0.762469	0.0123095	0
FBgn0025874	Meics	NM_001274886	-0.885092	0.000773886	-0.762469	0.0123095	0
FBgn0026197	noe	NM_001043145	-1.68717	0.000676769	-1.01913	0.030759	0
FBgn0026197	noe	NM_001043146	-1.68717	0.000676769	-1.01913	0.030759	0
FBgn0026238	gus	NM_165420	-0.615715	0.0179874	-0.255338	0.722343	1.3
FBgn0026238	gus	NM_136314	-0.615715	0.0179874	-0.255338	0.722343	0
FBgn0026238	gus	NM_165418	-0.615715	0.0179874	-0.255338	0.722343	1.3
FBgn0026441	ear	NM_143722	-0.699274	0.00864314	-0.223757	0.727908	0
FBgn0026441	ear	NM_001275666	-0.699274	0.00864314	-0.223757	0.727908	0
FBgn0026573	ADD1	NM_136872	-0.895534	0.00103161	-0.578502	0.0976214	0
FBgn0026573	ADD1	NM_001299394	-0.895534	0.00103161	-0.578502	0.0976214	0
FBgn0026679	IntS4	NM_132260	-0.633521	0.0326879	-0.39062	0.473802	1.3
FBgn0027335	Rip11	NM_001169320	-0.828697	0.00291833	-0.481438	0.306599	1.3
FBgn0027335	Rip11	NM_001298484	-0.828697	0.00291833	-0.481438	0.306599	1.3
FBgn0027500	spd-2	NM_140649	-1.20269	6.8e-05	-0.795574	0.0101542	1.3
FBgn0027836	Dgp-1	NM_137458	-1.00731	0.0133298	-0.600893	0.196318	1.3
FBgn0027836	Dgp-1	NM_166274	-1.00731	0.0133298	-0.600893	0.196318	1.3
FBgn0027889	ball	NM_143251	-0.859636	0.000428143	-0.470528	0.288431	0
FBgn0027889	ball	NM_170292	-0.859636	0.000428143	-0.470528	0.288431	0
FBgn0028343	l(1)G0222	NM_167569	-0.752688	0.00145516	-0.568148	0.0699642	0
FBgn0028343	l(1)G0222	NM_001298446	-0.752688	0.00145516	-0.568148	0.0699642	0
FBgn0028343	l(1)G0222	NM_167570	-0.752688	0.00145516	-0.568148	0.0699642	0
FBgn0028343	l(1)G0222	NM_132993	-0.752688	0.00145516	-0.568148	0.0699642	0
FBgn0028953	CG14478	NM_166229	-1.34568	1.7e-09	-0.758306	0.0113974	1.3
FBgn0028953	CG14478	NM_137370	-1.34568	1.7e-09	-0.758306	0.0113974	1.3
FBgn0028953	CG14478	NM_001299601	-1.34568	1.7e-09	-0.758306	0.0113974	1.3
FBgn0028953	CG14478	NM_001299600	-1.34568	1.7e-09	-0.758306	0.0113974	1.3
FBgn0029861	CG3815	NM_132083	-1.34417	1.61e-08	-0.886178	0.00593418	1.3
FBgn0029905	Nf-YC	NM_132126	-1.31254	2.06e-06	-0.88522	0.00241175	1.3
FBgn0029957	CG12155	NM_132175	-0.986788	0.000107006	-0.268681	0.727908	0
FBgn0030003	CG2116	NM_132216	-1.0127	0.000177404	-0.634615	0.11316	0
FBgn0030012	CG18262	NM_132225	-0.861943	0.0349644	-1.16362	0.00548694	0
FBgn0030053	CG12081	NM_132266	-1.0104	0.000269324	-0.575306	0.170572	1.3
FBgn0030054	Caf1-180	NM_132267	-0.669439	0.00753712	-0.275761	0.66739	1.3
FBgn0030093	dalao	NM_132302	-0.703118	0.00854287	-0.335237	0.568536	1
FBgn0030101	CG12118	NM_132309	-0.972561	0.0154592	-0.431966	0.651523	0
FBgn0030101	CG12118	NM_176720	-0.972561	0.0154592	-0.431966	0.651523	0
FBgn0030121	Cfp1	NM_132328	-1.33612	6.03e-07	-0.944855	0.00404884	1.3
FBgn0030121	Cfp1	NM_001201641	-1.33612	6.03e-07	-0.944855	0.00404884	1.3
FBgn0030274	Lint-1	NM_001272511	-0.994436	0.000503645	-0.652903	0.0863484	1.3
FBgn0030274	Lint-1	NM_001272512	-0.994436	0.000503645	-0.652903	0.0863484	1.3
FBgn0030274	Lint-1	NM_001298184	-0.994436	0.000503645	-0.652903	0.0863484	1.3
FBgn0030274	Lint-1	NM_132464	-0.994436	0.000503645	-0.652903	0.0863484	1.3
FBgn0030314	CG11696	NM_132503	-1.28668	2.2e-05	-0.943887	0.00987723	1.3
FBgn0030316	CG11695	NM_132504	-1.04671	0.00114946	-0.66263	0.160157	0
FBgn0030316	CG11695	NM_001169254	-1.04671	0.00114946	-0.66263	0.160157	0
FBgn0030343	ATP7	NM_132528	-0.655089	0.0245866	-0.37095	0.544211	0
FBgn0030343	ATP7	NM_001272537	-0.655089	0.0245866	-0.37095	0.544211	0
FBgn0030346	CG11802	NM_132531	-1.25586	4.32e-05	-0.783983	0.0352036	1.3
FBgn0030434	Brms1	NM_132612	-0.609986	0.0426712	-0.282635	0.690375	1.3
FBgn0030468	CG1622	NM_132644	-0.606641	0.0368861	-0.55378	0.195556	0
FBgn0030468	CG1622	NM_001298270	-0.606641	0.0368861	-0.55378	0.195556	0
FBgn0030468	CG1622	NM_001272583	-0.606641	0.0368861	-0.55378	0.195556	0
FBgn0030486	Set2	NM_132660	-0.705804	0.011189	-0.534867	0.162677	1.3
FBgn0030486	Set2	NM_001169269	-0.705804	0.011189	-0.534867	0.162677	1.3
FBgn0030500	Ndc80	NM_132674	-1.07734	0.0122605	-0.715555	0.166966	1.3
FBgn0030520	Pdcd4	NM_132690	-0.785896	0.0245712	-0.518223	0.299182	0
FBgn0030659	CG9215	NM_132817	-0.898895	0.00103186	-0.675265	0.0670071	1
FBgn0030684	CG8260	NM_132841	-1.40649	0.0406146	-1.07773	0.377492	0
FBgn0030684	CG8260	NM_206723	-1.40649	0.0406146	-1.07773	0.377492	0
FBgn0030828	CG5162	NM_132974	-4.44075	0.0239669	3.76884	0.187718	0
FBgn0030828	CG5162	NM_001298438	-4.44075	0.0239669	3.76884	0.187718	0
FBgn0030834	CG8675	NM_132981	-1.07482	0.000430309	-0.783173	0.030759	0
FBgn0030838	CG5445	NM_167568	-0.693474	0.0385276	-0.316444	0.695791	1.3
FBgn0030838	CG5445	NM_176748	-0.693474	0.0385276	-0.316444	0.695791	1.3
FBgn0030838	CG5445	NM_132985	-0.693474	0.0385276	-0.316444	0.695791	1.3
FBgn0030838	CG5445	NM_167567	-0.693474	0.0385276	-0.316444	0.695791	1.3
FBgn0030838	CG5445	NM_001298442	-0.693474	0.0385276	-0.316444	0.695791	1.3
FBgn0030893	RhoGAP16F	NM_176755	-0.791432	0.0122605	-0.504357	0.404923	0
FBgn0030893	RhoGAP16F	NM_001298472	-0.791432	0.0122605	-0.504357	0.404923	0
FBgn0030893	RhoGAP16F	NM_001258801	-0.791432	0.0122605	-0.504357	0.404923	0
FBgn0030893	RhoGAP16F	NM_133039	-0.791432	0.0122605	-0.504357	0.404923	0
FBgn0030893	RhoGAP16F	NM_001298471	-0.791432	0.0122605	-0.504357	0.404923	0
FBgn0031008	CG8010	NM_133145	-0.9177	0.00128305	-0.652263	0.0628014	0
FBgn0031068	Alr	NM_134509	-0.861338	0.00110172	-0.540606	0.122284	0
FBgn0031068	Alr	NM_001272802	-0.861338	0.00110172	-0.540606	0.122284	0
FBgn0031091	Phf7	NM_001272811	-0.984617	0.00114823	-0.507858	0.302015	0
FBgn0031188	CG14613	NM_134619	-0.700729	0.0334093	-0.40313	0.471188	1.3
FBgn0031317	CG5118	NM_134737	-1.57051	4.55e-12	-1.01813	0.000249731	1.3
FBgn0031318	CG4887	NM_134738	-0.789495	0.0144652	-0.815867	0.0236622	0
FBgn0031318	CG4887	NM_001272930	-0.789495	0.0144652	-0.815867	0.0236622	1.3
FBgn0031359	Rim2	NM_134771	-1.79761	2.46e-14	-1.38518	7.55e-08	0
FBgn0031467	Cpr23B	NM_134874	-4.61329	0.0415361	0	1	0
FBgn0031643	CG3008	NM_135027	-0.671549	0.0255201	-0.347632	0.574234	1.3
FBgn0031739	CG14005	NM_135115	-2.30886	9.54e-23	-1.43004	9.66e-08	0
FBgn0031739	CG14005	NM_001273178	-2.30886	9.54e-23	-1.43004	9.66e-08	0
FBgn0031740	CG7239	NM_135116	-1.54462	3.12e-12	-0.766196	0.00808534	1.3
FBgn0031782	WDR79	NM_001298736	-0.658905	0.0154275	-0.30455	0.649695	0
FBgn0031782	WDR79	NM_135153	-0.658905	0.0154275	-0.30455	0.649695	0
FBgn0031820	DLP	NM_001298746	-0.737779	0.020698	-0.412589	0.411919	1.3
FBgn0031837	CG11320	NM_001103630	-2.1852	0.0205707	-1.53951	0.132252	0
FBgn0031878	sip2	NM_164725	-0.995611	0.000116477	-0.61474	0.0353094	0
FBgn0031878	sip2	NM_164722	-0.995611	0.000116477	-0.61474	0.0353094	0
FBgn0031878	sip2	NM_164724	-0.995611	0.000116477	-0.61474	0.0353094	0
FBgn0031878	sip2	NM_135246	-0.995611	0.000116477	-0.61474	0.0353094	0
FBgn0031878	sip2	NM_164723	-0.995611	0.000116477	-0.61474	0.0353094	0
FBgn0031883	Caper	NM_135251	-1.10005	3.9e-06	-0.841332	0.00357443	1.3
FBgn0031883	Caper	NM_164730	-1.10005	3.9e-06	-0.841332	0.00357443	1.3
FBgn0031947	CG7154	NM_135304	-0.996495	2.42e-05	-0.481544	0.199293	0
FBgn0031971	Sirup	NM_135326	-1.91576	2.77e-05	-0.970062	0.169556	1.3
FBgn0031971	Sirup	NM_001298805	-1.91576	2.77e-05	-0.970062	0.169556	1.3
FBgn0032077	CG9515	NM_001032062	-0.944039	0.00667785	-0.805728	0.0620355	0
FBgn0032140	CG13117	NM_135463	-0.904211	0.00455436	-0.604422	0.158016	1.3
FBgn0032147	IP3K1	NM_135469	-0.972327	0.0380851	-0.850546	0.0546429	0
FBgn0032147	IP3K1	NM_001259025	-0.972327	0.0380851	-0.850546	0.0546429	0
FBgn0032149	CG4036	NM_135470	-0.938296	0.0109703	-0.596627	0.256138	0
FBgn0032149	CG4036	NM_001201833	-0.938296	0.0109703	-0.596627	0.256138	0
FBgn0032154	mtDNA-helicase	NM_135474	-1.04214	0.00589814	-0.673873	0.17944	0
FBgn0032481	CG16972	NM_135768	-0.809046	0.0021797	-0.616509	0.0616303	0
FBgn0032731	Swip-1	NM_136081	-0.760987	0.00599959	-0.284703	0.649695	1.3
FBgn0032815	CG10462	NM_001259167	-0.619596	0.0216285	-0.445528	0.305327	0
FBgn0032815	CG10462	NM_001273670	-0.619596	0.0216285	-0.445528	0.305327	0
FBgn0032815	CG10462	NM_001038826	-0.619596	0.0216285	-0.445528	0.305327	0
FBgn0032815	CG10462	NM_001273669	-0.619596	0.0216285	-0.445528	0.305327	0
FBgn0032815	CG10462	NM_001038825	-0.619596	0.0216285	-0.445528	0.305327	0
FBgn0032815	CG10462	NM_136152	-0.619596	0.0216285	-0.445528	0.305327	0
FBgn0033015	d4	NM_165424	-0.860932	0.0120458	-0.298999	0.727908	0
FBgn0033015	d4	NM_136319	-0.860932	0.0120458	-0.298999	0.727908	0
FBgn0033015	d4	NM_001273778	-0.860932	0.0120458	-0.298999	0.727908	0
FBgn0033015	d4	NM_165425	-0.860932	0.0120458	-0.298999	0.727908	0
FBgn0033086	CG9410	NM_165481	-0.990551	0.00599524	-0.800097	0.0562602	1.3
FBgn0033086	CG9410	NM_136377	-0.990551	0.00599524	-0.800097	0.0562602	1.3
FBgn0033086	CG9410	NM_001273802	-0.990551	0.00599524	-0.800097	0.0562602	1.3
FBgn0033117	CG3358	NM_136404	-0.666255	0.031444	-0.482762	0.357109	0
FBgn0033117	CG3358	NM_165497	-0.666255	0.031444	-0.482762	0.357109	0
FBgn0033122	CG17002	NM_136409	-0.690382	0.0149613	-0.260478	0.727908	0
FBgn0033122	CG17002	NM_001201943	-0.690382	0.0149613	-0.260478	0.727908	0
FBgn0033122	CG17002	NM_001201942	-0.690382	0.0149613	-0.260478	0.727908	0
FBgn0033153	Gadd45	NM_136420	-2.13719	5.11e-09	-2.22143	5.42e-10	1.3
FBgn0033169	CG11123	NM_136432	-0.674917	0.0246382	-0.355331	0.574234	0
FBgn0033183	CG1620	NM_001169601	-0.873894	0.00075864	-0.495217	0.212694	0
FBgn0033183	CG1620	NM_001273848	-0.873894	0.00075864	-0.495217	0.212694	0
FBgn0033185	CG1603	NM_001273849	-0.921065	0.00666199	-0.693601	0.0944301	0
FBgn0033185	CG1603	NM_136446	-0.921065	0.00666199	-0.693601	0.0944301	0
FBgn0033226	CG1882	NM_165561	-0.841549	0.000768048	-0.509324	0.191769	1.3
FBgn0033226	CG1882	NM_001299239	-0.841549	0.000768048	-0.509324	0.191769	1.3
FBgn0033226	CG1882	NM_165562	-0.841549	0.000768048	-0.509324	0.191769	1.3
FBgn0033226	CG1882	NM_001299240	-0.841549	0.000768048	-0.509324	0.191769	1.3
FBgn0033226	CG1882	NM_165560	-0.841549	0.000768048	-0.509324	0.191769	0
FBgn0033226	CG1882	NM_001299241	-0.841549	0.000768048	-0.509324	0.191769	1.3
FBgn0033226	CG1882	NM_136482	-0.841549	0.000768048	-0.509324	0.191769	1.3
FBgn0033354	FANCI	NM_136585	-0.674964	0.0256414	-0.579095	0.166966	0
FBgn0033356	CG8229	NM_165638	-0.674334	0.00868729	-0.482015	0.263579	1
FBgn0033421	CG1888	NM_136651	-0.781949	0.0103029	-0.630725	0.118376	1.3
FBgn0033421	CG1888	NM_001273900	-0.781949	0.0103029	-0.630725	0.118376	1.3
FBgn0033421	CG1888	NM_001273898	-0.781949	0.0103029	-0.630725	0.118376	1.3
FBgn0033486	dmpd	NM_136711	-0.727343	0.0248411	-0.387698	0.471188	1.3
FBgn0033486	dmpd	NM_001259306	-0.727343	0.0248411	-0.387698	0.471188	1.3
FBgn0033740	dgt5	NM_001299420	-0.858552	0.00264721	-0.460409	0.373152	0
FBgn0033740	dgt5	NM_136941	-0.858552	0.00264721	-0.460409	0.373152	0
FBgn0033753	Cyp301a1	NM_136952	-4.44372	0.0253631	-1.52978	0.473802	1.3
FBgn0033845	mars	NM_137034	-1.19208	8.36e-05	-0.595304	0.160067	1.3
FBgn0033845	mars	NM_001299459	-1.19208	8.36e-05	-0.595304	0.160067	1.3
FBgn0033845	mars	NM_001299458	-1.19208	8.36e-05	-0.595304	0.160067	1.3
FBgn0033845	mars	NM_001169671	-1.19208	8.36e-05	-0.595304	0.160067	1.3
FBgn0033897	Rcd1	NM_001274035	-0.654324	0.0111565	-0.306683	0.574234	0
FBgn0033897	Rcd1	NM_166031	-0.654324	0.0111565	-0.306683	0.574234	0
FBgn0033897	Rcd1	NM_137083	-0.654324	0.0111565	-0.306683	0.574234	0
FBgn0033897	Rcd1	NM_001274033	-0.654324	0.0111565	-0.306683	0.574234	0
FBgn0033897	Rcd1	NM_166032	-0.654324	0.0111565	-0.306683	0.574234	0
FBgn0033897	Rcd1	NM_001274034	-0.654324	0.0111565	-0.306683	0.574234	0
FBgn0033897	Rcd1	NM_001299475	-0.654324	0.0111565	-0.306683	0.574234	0
FBgn0033897	Rcd1	NM_001274036	-0.654324	0.0111565	-0.306683	0.574234	0
FBgn0033988	pcs	NM_137166	-0.724412	0.0243094	-0.581365	0.137315	1
FBgn0034049	bdg	NM_166121	-0.601604	0.0347035	-0.310935	0.612198	0
FBgn0034049	bdg	NM_001299540	-0.601604	0.0347035	-0.310935	0.612198	0
FBgn0034049	bdg	NM_176181	-0.601604	0.0347035	-0.310935	0.612198	0
FBgn0034049	bdg	NM_137220	-0.601604	0.0347035	-0.310935	0.612198	0
FBgn0034249	RhoGAP54D	NM_001274131	-0.95018	0.0158441	-0.551384	0.214153	1.3
FBgn0034249	RhoGAP54D	NM_137392	-0.95018	0.0158441	-0.551384	0.214153	1.3
FBgn0034647	pirk	NM_001299757	-1.10945	0.0388102	-0.913235	0.162176	0
FBgn0034647	pirk	NM_137754	-1.10945	0.0388102	-0.913235	0.162176	0
FBgn0034745	CG4329	NM_137843	-1.41296	0.00506075	-1.32939	0.019016	1.3
FBgn0034748	CG17807	NM_137846	-0.729119	0.0378996	-0.365627	0.702007	1.3
FBgn0034861	CG9815	NM_001299839	-2.23352	0.000238384	-1.28332	0.0495987	1
FBgn0034861	CG9815	NM_137950	-2.23352	0.000238384	-1.28332	0.0495987	1
FBgn0034861	CG9815	NM_001299838	-2.23352	0.000238384	-1.28332	0.0495987	1
FBgn0034861	CG9815	NM_001103964	-2.23352	0.000238384	-1.28332	0.0495987	1
FBgn0034948	Gadd34	NM_138019	-0.642808	0.0148959	-0.291423	0.617608	1
FBgn0034950	Pask	NM_138020	-1.24607	8.44e-06	-0.805703	0.0219679	1.3
FBgn0035142	hipk	NM_001274286	-0.834239	0.0181942	-0.521261	0.343371	1.3
FBgn0035142	hipk	NM_167834	-0.834239	0.0181942	-0.521261	0.343371	1.3
FBgn0035229	CG7852	NM_167890	-0.792276	0.00943826	-0.422815	0.433369	1.3
FBgn0035229	CG7852	NM_206232	-0.792276	0.00943826	-0.422815	0.433369	1.3
FBgn0035229	CG7852	NM_139363	-0.792276	0.00943826	-0.422815	0.433369	1.3
FBgn0035262	CG18171	NM_139394	-1.07617	0.00663437	-0.571623	0.424244	0
FBgn0035405	pfk	NM_079173	-0.857105	0.0015303	-0.524109	0.242147	0
FBgn0035405	pfk	NM_167991	-0.857105	0.0015303	-0.524109	0.242147	0
FBgn0035711	CG8519	NM_001274550	-2.86588	7.78e-06	-1.31939	0.000579974	0
FBgn0035711	CG8519	NM_139797	-2.86588	7.78e-06	-1.31939	0.000579974	0
FBgn0035713	velo	NM_139799	-0.788329	0.00265442	-0.373003	0.422167	0
FBgn0035713	velo	NM_001300027	-0.788329	0.00265442	-0.373003	0.422167	0
FBgn0035713	velo	NM_206286	-0.788329	0.00265442	-0.373003	0.422167	0
FBgn0035713	velo	NM_176292	-0.788329	0.00265442	-0.373003	0.422167	0
FBgn0035761	RhoGEF4	NM_139844	-0.715878	0.024058	-0.487906	0.303353	1.3
FBgn0035761	RhoGEF4	NM_168199	-0.715878	0.024058	-0.487906	0.303353	1.3
FBgn0035824	CG8281	NM_139904	-0.989987	0.0164209	-0.797911	0.154026	0
FBgn0035877	CG7083	NM_139954	-0.964935	0.00839092	-0.725082	0.0362753	1
FBgn0035921	CG13305	NM_001144441	-3.43705	0.0464185	-5.11685	0.0247803	0
FBgn0035921	CG13305	NM_139993	-3.43705	0.0464185	-5.11685	0.0247803	0
FBgn0035987	CG3689	NM_001043132	-0.615428	0.0230002	-0.54962	0.106374	0
FBgn0035997	phol	NM_001300076	-0.977852	4.6e-05	-0.583605	0.079133	1.3
FBgn0035997	phol	NM_140060	-0.977852	4.6e-05	-0.583605	0.079133	0
FBgn0036194	CG11652	NM_168471	-2.73403	8.95e-17	-1.6502	1.60277e-06	1.3
FBgn0036194	CG11652	NM_140239	-2.73403	8.95e-17	-1.6502	1.60277e-06	1.3
FBgn0036194	CG11652	NM_001274793	-2.73403	8.95e-17	-1.6502	1.60277e-06	1.3
FBgn0036373	Tgi	NM_168555	-0.920049	0.0108322	-0.533709	0.346611	1.3
FBgn0036373	Tgi	NM_140401	-0.920049	0.0108322	-0.533709	0.346611	1.3
FBgn0036395	CG17361	NM_140421	-1.02027	0.0168939	-0.715483	0.287291	0
FBgn0036534	DCP2	NM_001014585	-0.996082	0.000407957	-0.719681	0.0377572	1.3
FBgn0036534	DCP2	NM_168634	-0.996082	0.000407957	-0.719681	0.0377572	1.3
FBgn0036534	DCP2	NM_140548	-0.996082	0.000407957	-0.719681	0.0377572	1.3
FBgn0036575	CG5157	NM_140586	-2.40061	0.0429278	-0.824808	0.727908	1.3
FBgn0036723	CG12229	NM_140723	-1.27151	0.0498697	-1.15258	0.115411	0
FBgn0036775	CG5147	NM_140771	-0.794776	0.00438386	-0.386924	0.446157	0
FBgn0036827	CG6843	NM_140815	-1.07972	0.000177404	-0.786855	0.0383589	0
FBgn0036900	CG8765	NM_140884	-0.89352	0.000501766	-0.487238	0.200126	1.3
FBgn0036900	CG8765	NM_168807	-0.89352	0.000501766	-0.487238	0.200126	1.3
FBgn0036900	CG8765	NM_001275132	-0.89352	0.000501766	-0.487238	0.200126	1.3
FBgn0037297	CG1116	NM_169027	-0.692735	0.0163156	-0.402224	0.452198	1.3
FBgn0037297	CG1116	NM_169028	-0.692735	0.0163156	-0.402224	0.452198	1.3
FBgn0037297	CG1116	NM_141259	-0.692735	0.0163156	-0.402224	0.452198	1.3
FBgn0037379	CG10979	NM_001275372	-1.11721	1.32e-05	-0.70017	0.0377799	1.3
FBgn0037379	CG10979	NM_141334	-1.11721	1.32e-05	-0.70017	0.0377799	0
FBgn0037435	CG18048	NM_141389	-0.990783	0.0406146	-0.717818	0.195673	0
FBgn0037533	CD98hc	NM_001275427	-0.892983	0.00966766	-0.473987	0.350451	1.3
FBgn0037533	CD98hc	NM_001275425	-0.892983	0.00966766	-0.473987	0.350451	1.3
FBgn0037533	CD98hc	NM_001275426	-0.892983	0.00966766	-0.473987	0.350451	1.3
FBgn0037533	CD98hc	NM_141495	-0.892983	0.00966766	-0.473987	0.350451	1.3
FBgn0037630	Ir85a	NM_141576	-1.34745	0.0078185	-1.24593	0.0755381	0
FBgn0037636	CG9821	NM_176424	-0.661721	0.0345036	-0.464252	0.272299	0
FBgn0037743	CG8412	NM_141682	-0.612378	0.019916	-0.537648	0.126596	1.3
FBgn0037744	CG8417	NM_141683	-0.656531	0.03934	-0.30099	0.669768	0
FBgn0037746	CG8478	NM_141684	-0.98065	0.0015303	-0.698712	0.0440778	0
FBgn0037746	CG8478	NM_169309	-0.98065	0.0015303	-0.698712	0.0440778	0
FBgn0037746	CG8478	NM_001275505	-0.98065	0.0015303	-0.698712	0.0440778	0
FBgn0037746	CG8478	NM_001170105	-0.98065	0.0015303	-0.698712	0.0440778	0
FBgn0037810	sle	NM_169339	-0.708653	0.00448738	-0.402674	0.354796	1.3
FBgn0037810	sle	NM_169338	-0.708653	0.00448738	-0.402674	0.354796	1.3
FBgn0037921	CG6808	NM_169411	-1.26396	0.00987699	-1.16484	0.0495987	1.3
FBgn0037921	CG6808	NM_001260126	-1.26396	0.00987699	-1.16484	0.0495987	1.3
FBgn0037942	CG14721	NM_141853	-0.827074	0.0110544	-0.671124	0.0864113	0
FBgn0038016	MBD-R2	NM_169461	-0.600275	0.0238472	-0.279598	0.653787	1.3
FBgn0038100	Paip2	NM_001275586	-1.09577	0.000155783	-0.680515	0.0232293	0
FBgn0038118	timeout	NM_079617	-0.846993	0.00749539	-0.617963	0.132252	0
FBgn0038168	omd	NM_001275614	-0.681722	0.0113142	-0.35732	0.522951	0
FBgn0038168	omd	NM_001275613	-0.681722	0.0113142	-0.35732	0.522951	0
FBgn0038168	omd	NM_142046	-0.681722	0.0113142	-0.35732	0.522951	0
FBgn0038286	CG6966	NM_001104326	-0.816159	0.00579248	-0.316686	0.607529	1.3
FBgn0038683	CG11779	NM_001032022	-1.00891	5.75e-05	-0.66593	0.0515186	1.3
FBgn0038683	CG11779	NM_142529	-1.00891	5.75e-05	-0.66593	0.0515186	0
FBgn0038683	CG11779	NM_169849	-1.00891	5.75e-05	-0.66593	0.0515186	1.3
FBgn0038735	CG4662	NM_001275814	-0.73587	0.0250042	-0.456318	0.386639	1.3
FBgn0038735	CG4662	NM_001170186	-0.73587	0.0250042	-0.456318	0.386639	1.3
FBgn0038767	trem	NM_142604	-0.802266	0.0426712	-0.708718	0.144504	1.3
FBgn0038981	CG5346	NM_142801	-0.857793	0.0141937	-0.364865	0.490062	1.3
FBgn0039013	CG4813	NM_142831	-1.41352	2.07e-06	-1.0114	0.00544855	1.3
FBgn0039056	CenB1A	NM_170049	-0.746685	0.0190856	-0.37676	0.574234	1.3
FBgn0039056	CenB1A	NM_079734	-0.746685	0.0190856	-0.37676	0.574234	1.3
FBgn0039209	CG13624	NM_143014	-0.757259	0.0177477	-0.0162902	1	1
FBgn0039209	CG13624	NM_001300576	-0.757259	0.0177477	-0.0162902	1	1
FBgn0039419	CG12290	NM_143213	-1.05272	0.00736667	-0.424686	0.574234	0
FBgn0039492	CG6051	NM_001104473	-0.778543	0.00377545	-0.420007	0.329092	0
FBgn0039559	Mes-4	NM_170360	-0.961414	0.000273619	-0.556893	0.10678	1.3
FBgn0039559	Mes-4	NM_001276100	-0.961414	0.000273619	-0.556893	0.10678	1.3
FBgn0040294	POSH	NM_079052	-1.02631	1.03e-05	-0.882039	0.00105039	1.3
FBgn0040372	G9a	NM_130478	-0.618446	0.0318452	-0.358168	0.560225	1.3
FBgn0040609	CG3348	NM_144004	-1.80184	1.38e-05	-1.41375	0.000559243	1.3
FBgn0040827	CG13315	NM_001300062	-1.10145	0.0204453	-1.46078	0.00273567	1.3
FBgn0041094	scyl	NM_140199	-0.943352	0.0413632	-1.18453	0.00191921	0
FBgn0041186	Slbp	NM_058132	-0.585161	0.0489609	-0.188595	0.866873	0
FBgn0041203	LIMK1	NM_001169262	-0.973583	7.59e-05	-0.392291	0.424244	1.3
FBgn0041579	AttC	NM_079005	-2.67235	5.24e-06	-2.82179	8.91113e-06	1.3
FBgn0041588	ligatin	NM_058133	-0.723545	0.00391622	-0.348198	0.531515	0
FBgn0042085	Bap170	NM_136372	-0.668015	0.0152924	-0.26468	0.727908	1.3
FBgn0043796	CG12219	NM_132084	-0.981535	0.00101158	-0.800079	0.034977	0
FBgn0046114	Gclm	NM_001275916	-0.969191	1.75e-05	-0.722362	0.0118173	1
FBgn0046114	Gclm	NM_170034	-0.969191	1.75e-05	-0.722362	0.0118173	0
FBgn0050020	CG30020	NM_136783	-0.984449	0.000201201	-0.633301	0.122284	1.3
FBgn0050020	CG30020	NM_001273946	-0.984449	0.000201201	-0.633301	0.122284	0
FBgn0050056	CG30056	NM_165914	-3.32285	0.000121293	-2.88849	0.00943788	0
FBgn0050357	CG30357	NM_165621	-1.2717	0.0159155	-1.10808	0.12426	0
FBgn0050372	Asap	NM_001014504	-0.763791	0.0070341	-0.271144	0.727908	1.3
FBgn0051365	CG31365	NM_170050	-0.69801	0.0137057	-0.434563	0.424244	1.3
FBgn0052170	CG32170	NM_168692	-2.57459	1.51e-21	-1.81199	1.4e-14	1.3
FBgn0052369	CG32369	NM_168232	-1.89835	2.51e-09	-1.27957	1.92311e-05	0
FBgn0052438	SMC5	NM_001275247	-0.701361	0.00330255	-0.452998	0.229124	1.3
FBgn0052438	SMC5	NM_206419	-0.701361	0.00330255	-0.452998	0.229124	1.3
FBgn0052438	SMC5	NM_141077	-0.701361	0.00330255	-0.452998	0.229124	1.3
FBgn0052438	SMC5	NM_168924	-0.701361	0.00330255	-0.452998	0.229124	1.3
FBgn0052590	CG32590	NM_167414	-1.20698	0.00496964	-0.648968	0.468712	1.3
FBgn0052649	CG32649	NM_132608	-0.771155	0.00758424	-0.463618	0.312449	0
FBgn0052719	CG32719	NM_167128	-1.80002	0.0164209	-2.30851	0.0129711	1.3
FBgn0052831	CG33695	NM_001032077	-0.820646	0.00402211	-0.4057	0.523186	1
FBgn0052831	CG33695	NM_001032081	-0.820646	0.00402211	-0.4057	0.523186	1
FBgn0052831	CG33695	NM_001032078	-0.820646	0.00402211	-0.4057	0.523186	1
FBgn0053155	CG33155	NM_001032248	-2.40147	0.0219537	-1.46881	0.424244	0
FBgn0053155	CG33155	NM_001032247	-2.40147	0.0219537	-1.46881	0.424244	0
FBgn0053155	CG33155	NM_166022	-2.40147	0.0219537	-1.46881	0.424244	0
FBgn0053155	CG33155	NM_001032246	-2.40147	0.0219537	-1.46881	0.424244	0
FBgn0053156	CG33156	NM_176168	-1.02154	0.0198137	-0.740593	0.356378	0
FBgn0053156	CG33156	NM_001103832	-1.02154	0.0198137	-0.740593	0.356378	0
FBgn0053156	CG33156	NM_176166	-1.02154	0.0198137	-0.740593	0.356378	0
FBgn0053156	CG33156	NM_176165	-1.02154	0.0198137	-0.740593	0.356378	0
FBgn0053156	CG33156	NM_176167	-1.02154	0.0198137	-0.740593	0.356378	0
FBgn0053182	Kdm4B	NM_001169666	-1.09404	0.0064814	-0.847478	0.112619	0
FBgn0053182	Kdm4B	NM_001169667	-1.09404	0.0064814	-0.847478	0.112619	0
FBgn0053182	Kdm4B	NM_176164	-1.09404	0.0064814	-0.847478	0.112619	0
FBgn0053182	Kdm4B	NM_001169668	-1.09404	0.0064814	-0.847478	0.112619	0
FBgn0053189	CG33189	NM_176422	-0.870023	0.0239105	-0.596979	0.296508	0
FBgn0082831	pps	NM_141936	-0.688441	0.0082308	-0.491939	0.187718	1.3
FBgn0082831	pps	NM_001260146	-0.688441	0.0082308	-0.491939	0.187718	1.3
FBgn0085443	spri	NM_001272489	-1.15068	8.44e-06	-0.98972	0.000662659	1.3
FBgn0085443	spri	NM_001272486	-1.15068	8.44e-06	-0.98972	0.000662659	1.3
FBgn0085443	spri	NM_001272492	-1.15068	8.44e-06	-0.98972	0.000662659	1.3
FBgn0085443	spri	NM_176723	-1.15068	8.44e-06	-0.98972	0.000662659	1.3
FBgn0085443	spri	NM_001272487	-1.15068	8.44e-06	-0.98972	0.000662659	1.3
FBgn0085443	spri	NM_001103471	-1.15068	8.44e-06	-0.98972	0.000662659	1.3
FBgn0085443	spri	NM_001272488	-1.15068	8.44e-06	-0.98972	0.000662659	1.3
FBgn0085443	spri	NM_206678	-1.15068	8.44e-06	-0.98972	0.000662659	1.3
FBgn0085443	spri	NM_001272484	-1.15068	8.44e-06	-0.98972	0.000662659	1.3
FBgn0085443	spri	NM_001272485	-1.15068	8.44e-06	-0.98972	0.000662659	1.3
FBgn0086356	tum	NM_137068	-1.02359	6.62e-05	-0.494658	0.256775	1.3
FBgn0086362	spn-F	NM_143601	-0.883533	0.00786586	-0.407942	0.574234	1
FBgn0086362	spn-F	NM_001276209	-0.883533	0.00786586	-0.407942	0.574234	0
FBgn0086895	pea	NM_137084	-0.613877	0.0458445	-0.450108	0.306965	1.3
FBgn0250732	gfzf	NM_001014609	-1.04025	4.24e-05	-0.386551	0.408932	1.3
FBgn0250732	gfzf	NM_001275406	-1.04025	4.24e-05	-0.386551	0.408932	0
FBgn0250732	gfzf	NM_001014610	-1.04025	4.24e-05	-0.386551	0.408932	1.3
FBgn0250869	CG42240	NM_001144692	-1.53009	0.000173956	-1.21867	0.000541966	1.3
FBgn0250869	CG42240	NM_001298013	-1.53009	0.000173956	-1.21867	0.000541966	1.3
FBgn0250869	CG42240	NM_001272340	-1.53009	0.000173956	-1.21867	0.000541966	1.3
FBgn0259168	mnb	NM_001014750	-1.04686	0.000266972	-0.569374	0.195138	0
FBgn0259168	mnb	NM_001298464	-1.04686	0.000266972	-0.569374	0.195138	0
FBgn0259168	mnb	NM_170658	-1.04686	0.000266972	-0.569374	0.195138	0
FBgn0260450	CalpC	NM_132890	-1.19257	0.00390303	-1.03297	0.0102132	1.3
FBgn0260749	Utx	NM_001201844	-1.11221	2.33e-05	-0.586809	0.102958	1.3
FBgn0260749	Utx	NM_164908	-1.11221	2.33e-05	-0.586809	0.102958	1.3
FBgn0260749	Utx	NM_001273390	-1.11221	2.33e-05	-0.586809	0.102958	1.3
FBgn0260749	Utx	NM_135524	-1.11221	2.33e-05	-0.586809	0.102958	1.3
FBgn0260756	CG42554	NM_001169843	-1.11814	0.0271778	-1.18741	0.0469336	1.3
FBgn0260959	MCPH1	NM_165852	-0.643544	0.0291136	-0.444759	0.404798	0
FBgn0260959	MCPH1	NM_136867	-0.643544	0.0291136	-0.444759	0.404798	0
FBgn0260965	CG42588	NM_001202159	-0.933095	0.00230761	-0.813384	0.0303204	0
FBgn0260965	CG42588	NM_140347	-0.933095	0.00230761	-0.813384	0.0303204	0
FBgn0260991	Incenp	NM_001299227	-0.894864	0.000407957	-0.550883	0.11057	0
FBgn0260991	Incenp	NM_078924	-0.894864	0.000407957	-0.550883	0.11057	0
FBgn0260991	Incenp	NM_001273833	-0.894864	0.000407957	-0.550883	0.11057	0
FBgn0261004	asl	NM_141300	-0.733698	0.00946435	-0.470803	0.273555	0
FBgn0261015	Pif1A	NM_001031985	-0.873792	0.0149854	-0.535466	0.238788	0
FBgn0261015	Pif1A	NM_001031986	-0.873792	0.0149854	-0.535466	0.238788	0
FBgn0261015	Pif1A	NM_001202266	-0.873792	0.0149854	-0.535466	0.238788	1
FBgn0261015	Pif1A	NM_001031987	-0.873792	0.0149854	-0.535466	0.238788	1
FBgn0261015	Pif1A	NM_001170085	-0.873792	0.0149854	-0.535466	0.238788	1
FBgn0261238	Alh	NM_001104227	-1.10792	0.0122605	-0.812511	0.125745	1.3
FBgn0261238	Alh	NM_001170065	-1.10792	0.0122605	-0.812511	0.125745	1.3
FBgn0261238	Alh	NM_001275401	-1.10792	0.0122605	-0.812511	0.125745	1.3
FBgn0261238	Alh	NM_001170066	-1.10792	0.0122605	-0.812511	0.125745	1.3
FBgn0261238	Alh	NM_001275402	-1.10792	0.0122605	-0.812511	0.125745	1.3
FBgn0261238	Alh	NM_169170	-1.10792	0.0122605	-0.812511	0.125745	1.3
FBgn0261274	Ero1L	NM_139608	-1.1138	0.000208301	-0.550798	0.291973	1.3
FBgn0261549	rdgA	NM_001298098	-1.23582	0.0045343	-1.05906	0.020962	1.3
FBgn0261549	rdgA	NM_001298099	-1.23582	0.0045343	-1.05906	0.020962	1.3
FBgn0261549	rdgA	NM_001201636	-1.23582	0.0045343	-1.05906	0.020962	1.3
FBgn0261549	rdgA	NM_001103447	-1.23582	0.0045343	-1.05906	0.020962	1.3
FBgn0261549	rdgA	NM_078537	-1.23582	0.0045343	-1.05906	0.020962	1.3
FBgn0261550	CG42668	NM_169894	-0.908431	0.000799838	-0.605456	0.0783909	0
FBgn0261560	Thor	NM_057947	-2.66755	7.83e-06	-2.31346	2.27143e-05	0
FBgn0261560	Thor	NM_001298659	-2.66755	7.83e-06	-2.31346	2.27143e-05	0
FBgn0261570	CG42684	NM_001201733	-1.04471	0.00343872	-0.456476	0.382358	0
FBgn0261570	CG42684	NM_001298458	-1.04471	0.00343872	-0.456476	0.382358	0
FBgn0261570	CG42684	NM_001298459	-1.04471	0.00343872	-0.456476	0.382358	0
FBgn0261570	CG42684	NM_001201734	-1.04471	0.00343872	-0.456476	0.382358	0
FBgn0261570	CG42684	NM_001298457	-1.04471	0.00343872	-0.456476	0.382358	0
FBgn0261570	CG42684	NM_001298456	-1.04471	0.00343872	-0.456476	0.382358	0
FBgn0261570	CG42684	NM_167576	-1.04471	0.00343872	-0.456476	0.382358	0
FBgn0261570	CG42684	NM_133012	-1.04471	0.00343872	-0.456476	0.382358	1.3
FBgn0261570	CG42684	NM_001103542	-1.04471	0.00343872	-0.456476	0.382358	0
FBgn0261573	CoRest	NM_001258825	-0.72192	0.0122272	-0.509903	0.130172	1.3
FBgn0261573	CoRest	NM_001258824	-0.72192	0.0122272	-0.509903	0.130172	1.3
FBgn0261573	CoRest	NM_001014754	-0.72192	0.0122272	-0.509903	0.130172	1.3
FBgn0261573	CoRest	NM_001014756	-0.72192	0.0122272	-0.509903	0.130172	1.3
FBgn0261573	CoRest	NM_001014755	-0.72192	0.0122272	-0.509903	0.130172	1.3
FBgn0261808	cu	NM_001104275	-2.78946	3.58e-05	-1.95134	8.4528e-05	0
FBgn0261808	cu	NM_169374	-2.78946	3.58e-05	-1.95134	8.4528e-05	0
FBgn0261808	cu	NM_001104277	-2.78946	3.58e-05	-1.95134	8.4528e-05	0
FBgn0261808	cu	NM_001275542	-2.78946	3.58e-05	-1.95134	8.4528e-05	0
FBgn0261808	cu	NM_001104276	-2.78946	3.58e-05	-1.95134	8.4528e-05	0
FBgn0261808	cu	NM_169375	-2.78946	3.58e-05	-1.95134	8.4528e-05	0
FBgn0262614	pyd	NM_176426	-0.737468	0.00663437	-0.316579	0.621978	0
FBgn0263601	mib1	NM_140569	-0.625525	0.0308567	-0.22439	0.727908	1.3
FBgn0263601	mib1	NM_001274984	-0.625525	0.0308567	-0.22439	0.727908	1.3
FBgn0263773	fok	NM_001273688	-2.68778	9.94e-18	-1.9879	1.96e-08	0
FBgn0263773	fok	NM_001201925	-2.68778	9.94e-18	-1.9879	1.96e-08	0
FBgn0263832	Rcd5	NM_139595	-0.975515	0.000531028	-0.542648	0.161778	0
FBgn0264357	SNF4Agamma	NM_001043271	-0.795779	0.0198137	-0.490112	0.308021	1.3
FBgn0264357	SNF4Agamma	NM_001170199	-0.795779	0.0198137	-0.490112	0.308021	1.3
FBgn0264357	SNF4Agamma	NM_001170201	-0.795779	0.0198137	-0.490112	0.308021	1.3
FBgn0264357	SNF4Agamma	NM_001043272	-0.795779	0.0198137	-0.490112	0.308021	1.3
FBgn0264357	SNF4Agamma	NM_169947	-0.795779	0.0198137	-0.490112	0.308021	1.3
FBgn0264357	SNF4Agamma	NM_169948	-0.795779	0.0198137	-0.490112	0.308021	1.3
FBgn0264357	SNF4Agamma	NM_169950	-0.795779	0.0198137	-0.490112	0.308021	1.3
FBgn0264357	SNF4Agamma	NM_001043274	-0.795779	0.0198137	-0.490112	0.308021	1.3
FBgn0264357	SNF4Agamma	NM_001104384	-0.795779	0.0198137	-0.490112	0.308021	1.3
FBgn0264357	SNF4Agamma	NM_001043273	-0.795779	0.0198137	-0.490112	0.308021	1.3
FBgn0264357	SNF4Agamma	NM_169949	-0.795779	0.0198137	-0.490112	0.308021	1.3
FBgn0264357	SNF4Agamma	NM_001104385	-0.795779	0.0198137	-0.490112	0.308021	1.3
FBgn0264357	SNF4Agamma	NM_080509	-0.795779	0.0198137	-0.490112	0.308021	1.3
FBgn0264357	SNF4Agamma	NM_169946	-0.795779	0.0198137	-0.490112	0.308021	1.3
FBgn0264707	RhoGEF3	NM_001144391	-1.49174	1.29e-08	-1.1974	0.000277618	0
FBgn0264707	RhoGEF3	NM_167824	-1.49174	1.29e-08	-1.1974	0.000277618	0
FBgn0264707	RhoGEF3	NM_138182	-1.49174	1.29e-08	-1.1974	0.000277618	0
FBgn0264707	RhoGEF3	NM_138180	-1.49174	1.29e-08	-1.1974	0.000277618	0
FBgn0264707	RhoGEF3	NM_167823	-1.49174	1.29e-08	-1.1974	0.000277618	0
FBgn0264707	RhoGEF3	NM_001169836	-1.49174	1.29e-08	-1.1974	0.000277618	0
FBgn0264707	RhoGEF3	NM_001144390	-1.49174	1.29e-08	-1.1974	0.000277618	0
FBgn0264707	RhoGEF3	NM_167825	-1.49174	1.29e-08	-1.1974	0.000277618	0
FBgn0264707	RhoGEF3	NM_001169837	-1.49174	1.29e-08	-1.1974	0.000277618	0
FBgn0264785	Hph	NM_169037	-3.01976	6.92e-22	-2.05832	2.09e-11	1.3
FBgn0265998	Doa	NM_001144649	-0.671194	0.00817971	-0.501523	0.169329	0
FBgn0265998	Doa	NM_001043300	-0.671194	0.00817971	-0.501523	0.169329	0
FBgn0265998	Doa	NM_001144650	-0.671194	0.00817971	-0.501523	0.169329	0
FBgn0266084	Fhos	NM_001202143	-0.839138	0.00236899	-0.633299	0.0366042	1.3
FBgn0266084	Fhos	NM_168294	-0.839138	0.00236899	-0.633299	0.0366042	0
FBgn0266084	Fhos	NM_001259755	-0.839138	0.00236899	-0.633299	0.0366042	1.3
FBgn0266084	Fhos	NM_001169916	-0.839138	0.00236899	-0.633299	0.0366042	1.3
FBgn0266084	Fhos	NM_001202142	-0.839138	0.00236899	-0.633299	0.0366042	1.3
FBgn0266084	Fhos	NM_001274670	-0.839138	0.00236899	-0.633299	0.0366042	1.3
FBgn0266084	Fhos	NM_001259753	-0.839138	0.00236899	-0.633299	0.0366042	1.3
FBgn0266084	Fhos	NM_001259754	-0.839138	0.00236899	-0.633299	0.0366042	1.3
FBgn0266084	Fhos	NM_168293	-0.839138	0.00236899	-0.633299	0.0366042	1.3
FBgn0266518	Dpit47	NM_001273800	-0.679744	0.0368861	-0.523517	0.227576	0
FBgn0266518	Dpit47	NM_080367	-0.679744	0.0368861	-0.523517	0.227576	0
FBgn0267033	mamo	NM_001272610	-0.953605	0.000192433	-0.921758	0.000691245	0
FBgn0267033	mamo	NM_001258733	-0.953605	0.000192433	-0.921758	0.000691245	0
